# Supplementary material for: Characterization of the Miiuy Croaker (Miichthys miiuy) Transcriptome and Development of Immune-Relevant Genes and Molecular Markers
Source: PLoS One. 2014 Apr 8;9(4):e94046. doi: 10.1371/journal.pone.0094046 (PMC3979730; doi:10.1371/journal.pone.0094046)
Supplement: Table S1 — KEGG categories of 23,927 nonredundant unigenes in miiuy croaker. (XLS) [file pone.0094046.s001.xls]

## Sheet: Sheet1
1. Metabolism	9100
1.1 Carbohydrate Metabolism	1493
Inositol phosphate metabolism	288
Glycolysis / Gluconeogenesis	179
Starch and sucrose metabolism	122
Pyruvate metabolism	119
Amino sugar and nucleotide sugar metabolism	118
Fructose and mannose metabolism	117
Propanoate metabolism	96
Citrate cycle (TCA cycle)	92
Galactose metabolism	80
Pentose phosphate pathway	68
Butanoate metabolism	58
Ascorbate and aldarate metabolism	54
Pentose and glucuronate interconversions	52
Glyoxylate and dicarboxylate metabolism	50
1.2 Energy Metabolism	258
Oxidative phosphorylation	184
Nitrogen metabolism	51
Sulfur metabolism	23
1.3 Lipid Metabolism	1107
Glycerophospholipid metabolism	181
Glycerolipid metabolism	149
Arachidonic acid metabolism	126
Fatty acid metabolism	109
Sphingolipid metabolism	87
Ether lipid metabolism	86
Steroid hormone biosynthesis	74
Linoleic acid metabolism	67
Biosynthesis of unsaturated fatty acids	52
Fatty acid biosynthesis	46
Steroid biosynthesis	34
alpha-Linolenic acid metabolism	33
Primary bile acid biosynthesis	31
Fatty acid elongation in mitochondria	20
Synthesis and degradation of ketone bodies	12
1.4 Nucleotide Metabolism	713
Purine metabolism	457
Pyrimidine metabolism	256
1.5 Amino Acid Metabolism	1186
Lysine degradation	272
Arginine and proline metabolism	146
Cysteine and methionine metabolism	126
Valine, leucine and isoleucine degradation	115
Tryptophan metabolism	101
Alanine, aspartate and glutamate metabolism	95
Tyrosine metabolism	93
Glycine, serine and threonine metabolism	88
Histidine metabolism	66
Phenylalanine metabolism	40
Valine, leucine and isoleucine biosynthesis	27
Phenylalanine, tyrosine and tryptophan biosynthesis	9
Lysine biosynthesis	8
1.6 Metabolism of Other Amino Acids	302
Glutathione metabolism	101
Selenoamino acid metabolism	74
beta-Alanine metabolism	62
Taurine and hypotaurine metabolism	28
Cyanoamino acid metabolism	23
D-Glutamine and D-glutamate metabolism	12
D-Arginine and D-ornithine metabolism	2
1.7 Glycan Biosynthesis and Metabolism	517
N-Glycan biosynthesis	108
Glycosaminoglycan biosynthesis - heparan sulfate	60
Glycosaminoglycan biosynthesis - chondroitin sulfate	58
O-Glycan biosynthesis	48
Glycosaminoglycan degradation	46
Glycosylphosphatidylinositol(GPI)-anchor biosynthesis	45
Other glycan degradation	37
Glycosphingolipid biosynthesis - lacto and neolacto series	36
Glycosphingolipid biosynthesis - ganglio series	24
Glycosaminoglycan biosynthesis - keratan sulfate	22
Glycosphingolipid biosynthesis - globo series	17
O-Mannosyl glycan biosynthesis	16
1.8 Metabolism of Cofactors and Vitamins	558
Riboflavin metabolism	162
Retinol metabolism	95
Porphyrin and chlorophyll metabolism	74
Nicotinate and nicotinamide metabolism	74
One carbon pool by folate	41
Thiamine metabolism	35
Pantothenate and CoA biosynthesis	27
Ubiquinone and other terpenoid-quinone biosynthesis	16
Folate biosynthesis	12
Vitamin B6 metabolism	12
Lipoic acid metabolism	5
Biotin metabolism	5
1.9 Metabolism of Terpenoids and Polyketides	55
Limonene and pinene degradation	32
Terpenoid backbone biosynthesis	22
Polyketide sugar unit biosynthesis	1
1.10 Biosynthesis of Other Secondary Metabolites	21
Butirosin and neomycin biosynthesis	13
Caffeine metabolism	8
1.11 Xenobiotics Biodegradation and Metabolism	274
Drug metabolism - cytochrome P450	93
Metabolism of xenobiotics by cytochrome P450	92
Drug metabolism - other enzymes	89
1.12Metabolic pathways	2616
2. Genetic Information Processing	2822
2.1Folding, Sorting and Degradation	1438
Protein processing in endoplasmic reticulum	557
Ubiquitin mediated proteolysis	486
RNA degradation	227
Proteasome	79
SNARE interactions in vesicular transport	53
Protein export	36
2.2 Transcription	933
Spliceosome	557
RNA polymerase	116
Basal transcription factors	109
Aminoacyl-tRNA biosynthesis	106
Ribosome	45
2.3 Replication and Repair	451
Nucleotide excision repair	115
DNA replication	92
Base excision repair	87
Mismatch repair	59
Homologous recombination	57
Non-homologous end-joining	41
3. Environmental Information Processing	5927
3.1 Membrane Transport	125
ABC transporters	125
3.2 Signal Transduction	4280
MAPK signaling pathway	831
Wnt signaling pathway	576
Calcium signaling pathway	474
Phosphatidylinositol signaling system	407
Jak-STAT signaling pathway	343
TGF-beta signaling pathway	326
ErbB signaling pathway	323
VEGF signaling pathway	317
Notch signaling pathway	287
mTOR signaling pathway	201
Hedgehog signaling pathway	144
MAPK signaling pathway - fly	51
3.3 signaling Molecules and Interaction	1522
ECM-receptor interaction	485
Cell adhesion molecules (CAMs)	361
Cytokine-cytokine receptor interaction	360
Neuroactive ligand-receptor interaction	316
4. Cellular Processes	7313
4.1 Transport and Catabolism	1972
Endocytosis	786
Phagosome	493
Lysosome	395
Peroxisome	242
Regulation of autophagy	56
4.2 Cell Growth and Death	1152
Cell cycle	390
Oocyte meiosis	300
Apoptosis	261
p53 signaling pathway	201
4.3 Cell Communication	2964
Focal adhesion	1063
Tight junction	825
Adherens junction	779
Gap junction	297
4.4 Cell Motility	1225
Regulation of actin cytoskeleton	1225
5. Organismal Systems	11493
5.1 Immune System	4719
Chemokine signaling pathway	663
Leukocyte transendothelial migration	578
Fc gamma R-mediated phagocytosis	547
T cell receptor signaling pathway	431
B cell receptor signaling pathway	365
Natural killer cell mediated cytotoxicity	357
NOD-like receptor signaling pathway	282
Fc epsilon RI signaling pathway	266
Toll-like receptor signaling pathway	245
Complement and coagulation cascades	224
Hematopoietic cell lineage	208
RIG-I-like receptor signaling pathway	165
Antigen processing and presentation	161
Cytosolic DNA-sensing pathway	89
Autoimmune thyroid disease	71
Intestinal immune network for IgA production	67
5.2 Endocrine System	1926
Progesterone-mediated oocyte maturation	279
Adipocytokine signaling pathway	238
Insulin signaling pathway	532
Melanogenesis	324
GnRH signaling pathway	308
PPAR signaling pathway	210
Renin-angiotensin system	35
5.3 Nervous System	953
Neurotrophin signaling pathway	420
Long-term potentiation	266
Long-term depression	184
Circadian rhythm - mammal	83
5.4 Excretory System	458
Aldosterone-regulated sodium reabsorption	168
Vasopressin-regulated water reabsorption	130
Proximal tubule bicarbonate reclamation	97
Collecting duct acid secretion	63
5.5 Sensory System	493
Olfactory transduction	164
Phototransduction	147
Phototransduction - fly	109
Taste transduction	73
5.6 Digestive System	1003
Pancreatic secretion	369
Salivary secretion	352
Gastric acid secretion	282
5.7 Circulatory System	1093
Vascular smooth muscle contraction	633
Cardiac muscle contraction	460
5.8 Development	795
Axon guidance	636
Dorso-ventral axis formation	159
5.9 Environmental Adaptation	53
Circadian rhythm - fly	53
6. Human Diseases	12429
6.1 Cancers	4544
Pathways in cancer	1247
Prostate cancer	372
Small cell lung cancer	350
Renal cell carcinoma	307
Chronic myeloid leukemia	304
Colorectal cancer	255
Pancreatic cancer	248
Glioma	245
Acute myeloid leukemia	207
Endometrial cancer	205
Non-small cell lung cancer	192
Melanoma	187
Basal cell carcinoma	168
Bladder cancer	150
Thyroid cancer	107
6.2 Infectious Diseases	3396
Amoebiasis	723
Pathogenic Escherichia coli infection	524
Bacterial invasion of epithelial cells	478
Vibrio cholerae infection	444
Shigellosis	382
Chagas disease	295
Epithelial cell signaling in Helicobacter pylori infection	194
Leishmaniasis	192
Malaria	164
6.3 Immune Diseases	407
Systemic lupus erythematosus	163
Primary immunodeficiency	84
Allograft rejection	66
Graft-versus-host disease	53
Asthma	41
6.4 Cardiovascular Diseases	2031
Dilated cardiomyopathy	648
Hypertrophic cardiomyopathy (HCM)	612
Viral myocarditis	471
Arrhythmogenic right ventricular cardiomyopathy (ARVC)	300
6.5 Neurodegenerative Diseases	1750
Huntington's disease	571
Alzheimer's disease	460
Amyotrophic lateral sclerosis (ALS)	307
Parkinson's disease	247
Prion diseases	165
6.6 Endocrine and Metabolic Diseases	301
Type II diabetes mellitus	193
Type I diabetes mellitus	71
Maturity onset diabetes of the young	37
