# Supplementary material for: Characterization of the Miiuy Croaker (Miichthys miiuy) Transcriptome and Development of Immune-Relevant Genes and Molecular Markers
Source: PLoS One. 2014 Apr 8;9(4):e94046. doi: 10.1371/journal.pone.0094046 (PMC3979730; doi:10.1371/journal.pone.0094046)
Supplement: Table S2 — The detailed classification, putative function and matched species of these identified immune-relevant genes. (XLS) [file pone.0094046.s002.xls]

## Sheet: Sheet1
Accession number	Gene Length	Accession ID	E-value	Putative function	Matched species
Acute phase response/inflammation
Unigene63733	727	NP001165967.1	2e-37	CCAAT/enhancer binding protein alpha	Oncorhynchus mykiss
Unigene8504	2034	BAB40972.1	1e-72	CCAAT/Enhancer binding protein epsilon	Paralichthys olivaceus
Unigene18472	1019	DAA24686.1	1e-97	CCAAT/enhancer binding protein zeta	Bos taurus
Unigene32310	206	ACL98106.1	9e-29	CCAAT/enhancer-binding protein beta 2	Epinephelus coioides
Unigene37983	237	ACI69692.1	7e-15	CCAAT/enhancer-binding protein delta	Salmo salar
Unigene14636	1197	NP571961.1	4e-58	CCAAT/enhancer-binding protein gamma	Danio rerio
Unigene24876	166	ACZ74625.1	1e-15	Complement component 1 q subcomponent gamma polypeptide	Paralichthys olivaceus
Unigene68993	3269	NP001118093.1	0	Complement component 6	Oncorhynchus mykiss
Unigene68297	1713	BAA88901.1	0	Complement component C3	Paralichthys olivaceus
Unigene20865	5410	CAD45003.1	0	Complement component C4	Takifugu rubripes
Unigene15458	469	NP001117880.1	8e-44	Complement component C8 gamma	Oncorhynchus mykiss
Unigene52574	358	NP001117673.1	3e-21	Complement factor B/C2-B	Oncorhynchus mykiss
Unigene45449	286	ACV89350.1	5e-20	Complement factor D/adipsin and kallikrein-like serine protease	Paralichthys olivaceus
Unigene5506	2951	NP001118090.1	0	Complement protein component C7-1	Oncorhynchus mykiss
Unigene60405	546	NP001117876.1	3e-40	Complement receptor-like	Oncorhynchus mykiss
Unigene51241	341	AAA92556.1	3e-20	Complement regulatory plasma protein	Paralabrax nebulifer
Unigene11250	372	ACI67681.1	2e-12	Heme oxygenase	Salmo salar
Unigene30935	199	ABL74501.1	2e-07	Heme oxygenase 1	Dicentrarchus labrax
Unigene13356	349	NP001096609.1	5e-40	Heme oxygenase 2	Danio rerio
Unigene65427	898	ACN60243.1	2e-87	Leukocyte common antigen precursor	Salmo salar
Unigene55142	402	ABI16036.1	1e-22	Leukocyte immune-type receptor TS32.15 L1.1a	Ictalurus punctatus
Unigene18915	1255	ABI23564.1	2e-21	Leukocyte immune-type receptor TS32.15 L2.1a	Ictalurus punctatus
Unigene68708	2161	NP001133704.1	1e-129	Lymphocyte cytosolic protein 2	Salmo salar
Unigene20419	1766	ABJ98701.2	0	Lymphocyte-specific c-src family protein tyrosine kinase	Psetta maxima
Unigene20559	1405	CAJ18352.1	0	Macrophage colony stimulating factor receptor	Sparus aurata
Unigene48255	309	AAH84690.1	2e-46	Macrophage stimulating 1 (hepatocyte growth factor-like)	Danio rerio
Unigene18257	1870	NP998101.1	1e-128	Neuronal pentraxin-1	Danio rerio
Unigene64474	788	ACF77002.1	1e-102	Pentraxin	Dicentrarchus labrax
Unigene12201	728	XP002661145.1	2e-68	PREDICTED: heme oxygenase (decyclizing) 2-like	Danio rerio
Unigene68611	2026	BAD52417.1	1e-123	Tissue inhibitor of metalloproteinase	Pagrus major
Unigene34369	215	CAP19941.1	4e-17	Tissue inhibitor of metalloproteinase 2b	Sparus aurata
Unigene57928	465	NP001033042.1	4e-79	Tssue inhibitor of metalloproteinase-3	Takifugu rubripes
Cytokines and cytokine receptors
Unigene61487	594	ACO09208.1	1e-89	BTB/POZ domain-containing protein TNFAIP1	Osmerus mordax
Unigene58134	471	ADE58984.1	8e-21	CC chemokine CK5	Sparus aurata
Unigene64390	782	ADE58985.1	2e-37	CC chemokine CK8	Sparus aurata
Unigene61679	603	CAO78735.1	6e-38	CC chemokine ligand 4	Sparus aurata
Unigene67018	1173	BAC87714.1	1e-157	C-C chemokine receptor 9	Paralichthys olivaceus
Unigene14653	2040	NP001133444.1	1e-137	C-C chemokine receptor type 6	Salmo salar
Unigene18941	635	NP001092213.1	7e-45	C-C chemokine receptor type 7	Danio rerio
Unigene15257	1209	BAC87713.1	2e-80	C-C chemokine receptor-3	Paralichthys olivaceus
Unigene38105	238	ACQ57990.1	5e-21	C-C motif chemokine 25 precursor	Anoplopoma fimbria
Unigene14939	873	ACQ58878.1	2e-23	C-C motif chemokine 3 precursor	Anoplopoma fimbria
Unigene56663	433	ACI67426.1	6e-12	C-C motif chemokine 4 precursor	Salmo salar
Unigene1187	425	NP001134597.1	2e-13	C-C motif chemokine 8	Salmo salar
Unigene61193	579	NP001117907.1	9e-41	CD18 protein	Oncorhynchus mykiss
Unigene58216	473	NP001140055.1	5e-21	CD209 antigen-like protein A	Salmo salar
Unigene66534	1071	NP001087555.1	3e-16	CD276 antigen homolog precursor	Xenopus laevis
Unigene4760	496	NP001033072.1	2e-26	CD3 gamma/delta	Takifugu rubripes
Unigene39914	250	ACY54766.1	2e-17	CD3 zeta	Hippoglossus hippoglossus
Unigene17876	570	AAI70524.1	1e-08	CD3Z antigen, zeta polypeptide (TiT3 complex)	Xenopus laevis
Unigene47380	301	NP001139126.1	1e-35	CD40 antigen	Takifugu rubripes
Unigene67536	1324	ABU95652.1	2e-59	CD4-2 protein	Tetraodon nigroviridis
Unigene55898	417	CAB96212.1	6e-58	CD45	Takifugu rubripes
Unigene65826	950	ACQ58805.1	8e-39	CD48 antigen precursor	Anoplopoma fimbria
Unigene6811	257	ABG37787.1	2e-43	CD59	Larimichthys crocea
Unigene62647	655	ACI66610.1	2e-43	CD59 glycoprotein precursor	Salmo salar
Unigene68215	1647	ACI69356.1	1e-100	CD81 antigen	Salmo salar
Unigene11184	728	ACQ58885.1	3e-64	CD82 antigen	Anoplopoma fimbria
Unigene19510	1787	NP001153949.1	5e-29	CD86 molecule	Oncorhynchus mykiss
Unigene63298	697	ACQ58590.1	1e-97	CD9 antigen	Anoplopoma fimbria
Unigene19196	955	ACN10913.1	2e-11	CD99 antigen precursor	Salmo salar
Unigene59565	515	NP001108574.1	9e-41	Chemokine CCL-C11b	Danio rerio
Unigene61816	611	ABE02826.1	6e-52	Chemokine CC-like protein	Larimichthys crocea
Unigene12231	416	ABC69048.1	5e-32	Chemokine CXC-like protein	Psetta maxima
Unigene18253	1916	AAR25664.1	0	Class I helical cytokine receptor number 1	Tetraodon nigroviridis
Unigene19696	831	AAR25665.1	1e-138	Class I helical cytokine receptor member 2	Tetraodon nigroviridis
Unigene8230	1256	AAR25666.1	2e-63	Class I helical cytokine receptor member 3	Tetraodon nigroviridis
Unigene33562	211	AAR25667.1	9e-16	Class I helical cytokine receptor member 4	Tetraodon nigroviridis
Unigene67925	1483	AAR25674.1	2e-83	Class I helical cytokine receptor number 11	Tetraodon nigroviridis
Unigene14047	1143	AAR25675.1	7e-82	Class I helical cytokine receptor member 12	Tetraodon nigroviridis
Unigene16638	941	AAR25676.1	1e-81	Class I helical cytokine receptor member 13	Tetraodon nigroviridis
Unigene40955	256	AAR25679.1	1e-39	Class I helical cytokine receptor number 16	Tetraodon nigroviridis
Unigene19465	944	AAR25680.1	1e-107	Class I helical cytokine receptor number 17	Tetraodon nigroviridis
Unigene12827	1079	AAR25681.1	1e-104	Class I helical cytokine receptor number 18	Tetraodon nigroviridis
Unigene68167	1611	AAR25682.1	2e-68	Class I helical cytokine receptor number 19	Tetraodon nigroviridis
Unigene17224	700	AAR25683.1	2e-32	Class I helical cytokine receptor number 20	Tetraodon nigroviridis
Unigene20439	2132	AAR25684.1	1e-137	Class I helical cytokine receptor number 21	Tetraodon nigroviridis
Unigene17433	1469	AAR25685.1	2e-93	Class I helical cytokine receptor number 22	Tetraodon nigroviridis
Unigene64295	773	AAR25687.1	3e-73	Class I helical cytokine receptor number 24	Tetraodon nigroviridis
Unigene17088	500	AAR25688.1	1e-29	Class I helical cytokine receptor number 25	Tetraodon nigroviridis
Unigene69018	3574	AAR25692.1	0	Class I helical cytokine receptor number 29	Tetraodon nigroviridis
Unigene43412	272	CAD67764.1	5e-17	Class II cytokine receptor CRFB3	Tetraodon nigroviridis
Unigene1438	1320	CAD68051.1	5e-49	Class II helical cytokine receptor CRFB2	Tetraodon nigroviridis
Unigene23480	159	NP001135203.1	1e-21	Complement C1q tumor necrosis factor-related protein 4	Salmo salar
Unigene18604	1145	NP001133978.1	1e-122	Complement C1q tumor necrosis factor-related protein 5	Salmo salar
Unigene32188	205	ABP48751.1	8e-31	C-X-C chemokine receptor 4	Psetta maxima
Unigene49271	319	NP001003151.1	2e-15	C-X-C chemokine receptor type 2	Canis lupus familiaris
Unigene62524	648	NP001133965.1	1e-68	C-X-C chemokine receptor type 3	Salmo salar
Unigene18337	959	NP001118097.1	1e-93	C-X-C chemokine receptor type 3A isoform 1	Oncorhynchus mykiss
Unigene55049	401	NP001165327.1	3e-25	C-X-C chemokine receptor type 3A isoform 2	Oncorhynchus mykiss
Unigene16253	661	NP001117895.1	1e-37	C-X-C chemokine receptor type 3B, variant 1	Oncorhynchus mykiss
Unigene58924	494	BAA31470.1	5e-54	CXC chemokine receptor-2	Cyprinus carpio
Unigene54643	393	ACQ59055.1	1e-42	C-X-C motif chemokine 10 precursor	Anoplopoma fimbria
Unigene38768	242	ACQ58020.1	2e-33	C-X-C motif chemokine 14 precursor	Anoplopoma fimbria
Unigene6625	449	NP033166.1	3e-10	C-X-C motif chemokine 2 precursor	Mus musculus
Unigene63667	723	ADD63792.1	1e-44	CXCL13 chemokine	Larimichthys crocea
Unigene253	479	NP001167401.1	6e-21	Cytokine receptor-like factor 3	Salmo salar
Unigene67442	1290	AAD56428.1	7e-82	Decoy TNF receptor	Salvelinus fontinalis
Unigene67948	1492	CAD67765.1	2e-66	Helical cytokine receptor CRFB4	Tetraodon nigroviridis
Unigene11849	1744	CAD67766.1	1e-75	Helical cytokine receptor CRFB5	Tetraodon nigroviridis
Unigene64088	756	CAD67767.1	1e-46	Helical cytokine receptor CRFB6	Tetraodon nigroviridis
Unigene55820	415	CAD67768.1	7e-10	Helical cytokine receptor CRFB7	Tetraodon nigroviridis
Unigene20887	1981	CAD67769.1	1e-122	Helical cytokine receptor CRFB8	Tetraodon nigroviridis
Unigene16946	763	CAD67770.1	8e-29	Helical cytokine receptor CRFB9	Tetraodon nigroviridis
Unigene59482	512	NP001015713.1	6e-07	Interleukin 1 receptor, type 2	Xenopus (Silurana) tropicalis
Unigene38414	240	ABH09454.1	3e-25	Interleukin 10 precursor	Dicentrarchus labrax
Unigene1239	269	ACN64942.1	3e-31	Interleukin-1 receptor activated kinase 1	Siniperca chuatsi
Unigene9825	831	NP001117832.1	3e-48	Interleukin-1 receptor type 1	Oncorhynchus mykiss
Unigene5016	367	NP001117105.1	3e-26	Interleukin-1 receptor-like protein	Salmo salar
Unigene4078	913	ABD46708.1	1e-132	Interleukin-12 p40 chain	Dicentrarchus labrax
Unigene65412	897	ACQ57941.1	1e-113	Interleukin-12 subunit beta precursor	Anoplopoma fimbria
Unigene2817	1614	ABS44956.1	2e-25	Interleukin-15 receptor alpha chain	Gasterosteus aculeatus
Unigene38472	240	CAM32186.1	2e-13	Interleukin-8	Dicentrarchus labrax
Unigene63927	742	ACQ58275.1	4e-41	Interleukin-8 precursor	Anoplopoma fimbria
Unigene68608	2021	ABM66445.1	1e-141	Interleukin-8 receptor CXCR1	Siniperca chuatsi
Unigene62794	664	CAR66436.1	1e-23	Interlukin-1 beta	Danio rerio
Unigene63034	679	ACN70008.1	8e-16	LPS-induced TNF-alpha factor	Pinctada fucata
Unigene41097	257	CAP09375.1	2e-19	Novel protein similar to vertebrate receptor (TNFRSF)-interacting serine-threonine kinase 1 (RIPK1)	Danio rerio
Unigene69033	3791	CAM14031.1	0	Novel protein similar to vertebrate type 1 tumor necrosis factor receptor shedding aminopeptidase regulator (ARTS-1)	Danio rerio
Unigene68347	1758	ABG91566.1	1e-111	Ovarian TNF receptor	Danio rerio
Unigene19189	1777	XP700985.3	1e-139	PREDICTED: nerve growth factor receptor (TNFR superfamily, member 16)	Danio rerio
Unigene66758	1110	XP002187899.1	7e-11	PREDICTED: similar to TNFAIP3 interacting protein 3	Taeniopygia guttata
Unigene38209	238	XP854009.1	4e-07	PREDICTED: similar to Tumor necrosis factor ligand superfamily member 6	Canis familiaris
Unigene54974	399	XP001380987.1	2e-33	PREDICTED: similar to tumor necrosis factor receptor superfamily, member 11b	Monodelphis domestica
Unigene49094	317	XP002703028.1	5e-13	PREDICTED: suppressor of cytokine signaling 6	Bos taurus
Unigene533	479	XP002666435.1	2e-09	PREDICTED: TNF receptor-associated factor 5-like	Danio rerio
Unigene66988	1166	XP692717.4	1e-106	PREDICTED: TNFAIP3-interacting protein 2-like	Danio rerio
Unigene19402	823	ABI95148.2	2e-27	Suppressor of cytokine signaling 1	Gasterosteus aculeatus
Unigene13364	787	NP001139639.1	6e-84	Suppressor of cytokine signaling 2	Oncorhynchus mykiss
Unigene58114	470	ABQ53626.1	1e-64	Suppressor of cytokine signaling 3a	Gasterosteus aculeatus
Unigene49702	323	ABQ53605.1	3e-50	Suppressor of cytokine signaling 3b	Tetraodon nigroviridis
Unigene4448	905	NP001182100.1	1e-138	Suppressor of cytokine signaling 5	Oncorhynchus mykiss
Unigene23309	158	ABQ53615.1	5e-25	Suppressor of cytokine signaling 7	Oryzias latipes
Unigene26079	172	ABM68031.1	2e-20	Suppressor of cytokine signaling 8	Tetraodon nigroviridis
Unigene10065	625	NP001116398.1	7e-45	Suppressor of cytokine signaling 9	Oryzias latipes
Unigene19671	938	NP001118087.1	1e-124	TNF receptor-associated factor 3	Oncorhynchus mykiss
Unigene11117	2060	NP001167069.1	0	TNF receptor-associated factor 4	Salmo salar
Unigene53643	375	ACI66800.1	3e-42	TNF receptor-associated factor 5	Salmo salar
Unigene35080	219	ABJ15863.1	3e-09	TNF receptor-associated factor 6	Gasterosteus aculeatus
Unigene68816	2405	NP001107097.1	0	TNF receptor-associated protein 1	Danio rerio
Unigene17485	537	NP001118039.1	6e-16	TNF superfamily member 14	Oncorhynchus mykiss
Unigene25092	167	NP001073421.1	5e-21	TNFAIP3-interacting protein 1	Danio rerio
Unigene7655	2277	AAX77404.1	1e-153	TNF-related apoptosis inducing ligand	Siniperca chuatsi
Unigene60798	563	AAW22592.1	5e-48	TNF-related apoptosis inducing ligand TRAIL	Ctenopharyngodon idella
Unigene12445	1567	NP571918.2	1e-132	Tumor necrosis factor (ligand) superfamily, member 10 like	Danio rerio
Unigene30848	199	BAG72142.1	8e-17	Tumor necrosis factor 2	Thunnus orientalis
Unigene17418	841	ABK62876.1	1e-134	Tumor necrosis factor alpha	Larimichthys crocea
Unigene18984	2965	NP956626.1	3e-91	Tumor necrosis factor alpha-induced protein 8-like protein 1	Danio rerio
Unigene18828	955	NP956645.1	1e-65	Tumor necrosis factor alpha-induced protein 8-like protein 3	Danio rerio
Unigene6710	1225	NP001118036.1	1e-87	Tumor necrosis factor ligand superfamily member 13B	Oncorhynchus mykiss
Unigene39561	247	NP001134790.1	2e-17	Tumor necrosis factor ligand superfamily member 6	Salmo salar
Unigene60268	541	ACI68577.1	6e-19	Tumor necrosis factor receptor superfamily member 11B precursor	Salmo salar
Unigene16719	600	ACQ57893.1	6e-28	Tumor necrosis factor receptor superfamily member 14 precursor	Anoplopoma fimbria
Unigene63099	683	ACO09714.1	1e-88	Tumor necrosis factor receptor superfamily member 19 precursor	Osmerus mordax
Unigene63898	739	NP001135245.1	2e-36	Tumor necrosis factor receptor superfamily member 1A	Salmo salar
Unigene64415	784	ACQ58926.1	1e-32	Tumor necrosis factor receptor superfamily member 5 precursor	Anoplopoma fimbria
Unigene65917	965	NP001118111.1	1e-123	Tumor necrosis factor receptor type 1-associated DEATH domain protein	Oncorhynchus mykiss
Unigene27695	181	ACV04846.1	4e-28	Tumor necrosis factor receptor-associated factor 2	Oplegnathus fasciatus
Unigene66067	986	NP001117850.1	6e-44	Tumour necrosis factor receptor	Oncorhynchus mykiss
Unigene18561	1658	CAL30143.1	1e-159	Type II IL-1 receptor	Sparus aurata
Cell defense/antigen-processing
Unigene60771	562	NP001134881.1	2e-33	Antigen KI-67	Salmo salar
Unigene30194	195	ADB28991.1	1e-13	Beta2-microglobulin 02	Epinephelus coioides
Unigene65913	965	CAC82175.1	1e-105	CD92 protein	Homo sapiens
Unigene17503	2999	ACN60350.1	0	CD97 antigen precursor	Salmo salar
Unigene3889	1398	ACQ58371.1	5e-86	DLA class II histocompatibility antigen, DR-1 beta chain precursor	Anoplopoma fimbria
Unigene66291	1019	ACI69340.1	1e-112	Lysosomal thioesterase PPT2-A precursor	Salmo salar
Unigene64184	764	ABB04087.1	1e-61	MHC class I alpha antigen	Sparus aurata
Unigene15624	435	CAQ13198.1	4e-45	MHC class I antigen	Dicentrarchus labrax
Unigene52242	353	BAF37382.1	3e-16	MHC class IA antigen	Oreochromis niloticus
Unigene19639	821	AAL40122.1	8e-18	MHC class II alpha	Salmo salar
Unigene56770	435	AAC64370.1	4e-47	MHC class II alpha chain	Aulonocara hansbaenschi
Unigene66708	1101	ABX44764.1	3e-38	MHC class II antigen alpha chain	Salmo salar
Unigene29837	194	ABX44766.1	1e-10	MHC class II antigen beta chain	Salmo salar
Unigene10007	1281	CAX13927.1	3e-89	Novel protein similar to vertebrate HLA-B associated transcript 2 (BAT2)	Danio rerio
Unigene2390	705	XP002663021.1	8e-89	PREDICTED: HLA-B-associated transcript 3, like	Danio rerio
Unigene42398	266	XP682981.1	8e-35	PREDICTED: TAP2 protein-like isoform 1	Danio rerio
Unigene55464	409	Q6DBW9.1	2e-40	CD99 antigen-like protein 2	Danio rerio
Unigene60326	543	BAD93267.2	9e-61	TAP binding protein	Oryzias latipes
Proteases and proteases regulators
Unigene67941	1490	NP032973.1	0	26S protease regulatory subunit 4	Mus musculus
Unigene67052	1182	NP001134065.1	0	26S protease regulatory subunit 6A	Salmo salar
Unigene61752	607	NP001140138.1	6e-57	26S protease regulatory subunit 6B	Salmo salar
Unigene29154	190	NP035318.1	9e-16	26S protease regulatory subunit 7	Mus musculus
Unigene67385	1272	ACQ58243.1	0	26S protease regulatory subunit 8	Anoplopoma fimbria
Unigene61586	599	ACQ58897.1	6e-62	26S protease regulatory subunit S10B	Anoplopoma fimbria
Unigene26532	175	NP001098236.1	1e-18	Fanconi anemia complementation group G protein	Oryzias latipes
Unigene41230	258	NP001035725.1	4e-06	Fanconi anemia, complementation group A	Danio rerio
Unigene10316	401	NP001164682.1	8e-11	Fanconi anemia, complementation group I	Xenopus laevis
Unigene52087	352	XP001922847.1	7e-21	PREDICTED: complement component C1q receptor-like	Danio rerio
Unigene27641	181	ACO08069.1	1e-19	Proteasome activator complex subunit 1	Oncorhynchus mykiss
Unigene66853	1130	NP571451.2	1e-131	Proteasome activator complex subunit 3	Danio rerio
Unigene23776	161	ABF54935.1	3e-23	Proteasome activator subunit 2	Larimichthys crocea
Unigene55088	401	ACM09315.1	2e-42	Response gene to complement 32 protein	Salmo salar
Unigene41476	260	NP956765.1	2e-19	Xeroderma pigmentosum, complementation group A	Danio rerio
Unigene63613	719	AAI71390.1	2e-46	Xeroderma pigmentosum, complementation group C	Danio rerio
Stress protein
Unigene53988	381	NP851847.1	2e-52	60 kDa heat shock protein, mitochondrial	Danio rerio
Unigene16243	1141	BAF92789.1	1e-165	Cytosolic heat shock protein 90 alpha	Solea senegalensis
Unigene1417	255	NP001036151.1	2e-37	Heat shock 70 kDa protein 12B	Danio rerio
Unigene68161	1610	ACN58674.1	0	Heat shock 70 kDa protein 14	Salmo salar
Unigene68897	2675	AAH65970.1	0	Heat shock protein 4	Danio rerio
Unigene23770	161	NP999881.1	2e-13	Heat shock protein 4a	Danio rerio
Unigene67991	1513	BAI67713.1	0	Heat shock protein 70	Solea senegalensis
Unigene54568	391	ABU50778.1	3e-65	Heat shock protein 90	Psetta maxima
Unigene28803	188	ABG56393.1	8e-17	Heat shock protein 90 alpha	Paralichthys olivaceus
Unigene23959	161	NP001038538.1	5e-24	Heat shock protein 90-alpha 2	Danio rerio
Unigene66826	1124	ACQ58919.1	1e-141	Hsp70-binding protein 1	Anoplopoma fimbria
Unigene2503	434	NP001167312.1	1e-06	Hsp90 co-chaperone Cdc37-like 1	Salmo salar
Unigene37567	235	AAI34082.1	1e-39	Hsp90a.2 protein	Danio rerio
Unigene67099	1193	ABG56390.1	0	Inducible heat shock protein 70	Paralichthys olivaceus
Unigene37595	235	AAB46594.1	7e-32	Low molecular weight heat shock protein Hsp30B	Poeciliopsis lucida
Unigene40276	252	XP002805956.1	7e-40	PREDICTED: heat shock cognate 70 kDa protein 2-like	Macaca mulatta
Unigene18706	1419	ABR24805.1	4e-23	Small heat shock protein Hspb12	Danio rerio
Unigene43321	271	NP001027761.1	2e-45	Warm-temperature-acclimation-related-65kDa- protein-like-protein	Takifugu rubripes
Lysosomal enzymes
Unigene65150	858	ACO82382.1	1e-163	Cathepsin B	Lutjanus argentimaculatus
Unigene59215	504	AAO64478.1	2e-19	Cathepsin C precursor	Fundulus heteroclitus
Unigene66778	1114	ACI33365.1	1e-173	Cathepsin D precursor	Salmo salar
Unigene19880	2007	ACC86111.1	0	Cathepsin F	Paralichthys olivaceus
Unigene67690	1386	AAO64473.1	1e-153	Cathepsin H precursor	Fundulus heteroclitus
Unigene64456	787	ACO82385.1	1e-131	Cathepsin K	Lutjanus argentimaculatus
Unigene59886	526	ACO09802.1	3e-38	Cathepsin K precursor	Osmerus mordax
Unigene29524	192	ACN93991.1	6e-33	Cathepsin L	Dicentrarchus labrax
Unigene31257	201	ACQ58501.1	2e-26	Cathepsin L precursor	Anoplopoma fimbria
Unigene33617	211	ACO82386.1	1e-36	Cathepsin L-like protein	Lutjanus argentimaculatus
Unigene46754	296	NP001134063.1	2e-41	Cathepsin O	Salmo salar
Unigene10357	270	ACO82388.1	1e-29	Cathepsin S	Lutjanus argentimaculatus
Unigene20068	921	ACQ58890.1	1e-164	Cathepsin Z precursor	Anoplopoma fimbria
Unigene48253	309	ABB87181.1	6e-54	Gamma-interferon-inducible-lysosomal thiol reductase	Larimichthys crocea
Unigene66090	988	XP002732426.1	2e-15	PREDICTED: cathepsin L2-like	Saccoglossus kowalevskii
Unigene56422	428	NP001025134.1	4e-31	Protein phosphatase 1 regulatory subunit 14C	Danio rerio
Unigene5682	2012	NP001002692.1	4e-59	Protein phosphatase 1, regulatory (inhibitor) subunit 14B	Danio rerio
Unigene982	244	ADJ67997.1	5e-43	Protein phosphatase 3 catalytic subunit gamma transcript variant 3	Rattus norvegicus
Unigene57850	462	NP001074063.2	3e-08	Protein phosphatase 3, catalytic subunit, gamma isoform	Danio rerio
Adhesive protein
Unigene52427	356	ACO06100.1	3e-27	C-type lectin	Epinephelus coioides
Unigene55618	412	BAC54021.1	7e-21	C-type lectin 2	Anguilla japonica
Unigene58049	468	ACO82040.1	4e-26	C-type lectin 7	Perca flavescens
Unigene12181	991	ACY66646.1	4e-55	C-type lectin A	Oplegnathus fasciatus
Unigene18356	1892	NP956080.1	3e-28	C-type lectin domain family 14, member A	Danio rerio
Unigene32351	206	ACQ58098.1	2e-16	C-type lectin domain family 4 member C	Anoplopoma fimbria
Unigene19782	1001	ACY71743.1	1e-113	C-type lectin domain family 4 member E	Paralichthys olivaceus
Unigene17386	1118	AAP58737.1	1e-19	C-type lectin receptor	Paralabidochromis chilotes
Unigene27236	179	NP001134305.1	5e-08	Galectin-3	Salmo salar
Unigene11405	392	NP001135263.1	3e-33	Galectin-3-binding protein	Salmo salar
Unigene57233	446	NP001140054.1	1e-54	Galectin-4	Salmo salar
Unigene63480	708	NP001133778.1	2e-45	Galectin-8	Salmo salar
Unigene61636	601	ACI33460.1	7e-77	Galectin-9	Salmo salar
Unigene21348	150	NP001008456.1	4e-09	Galectin-related protein	Gallus gallus
Unigene34942	218	XP002200466.1	9e-19	PREDICTED: collectin sub-family member 10 (C-type lectin)	Taeniopygia guttata
Coagulation factors
Unigene47671	304	AAR06589.1	1e-41	Alpha-2-macroglobulin	Sparus aurata
Unigene4074	472	NP001007209.2	2e-47	Coagulation factor V	Danio rerio
Unigene20786	2875	AAO33375.1	0	Coagulation factor V precursor	Takifugu rubripes
Unigene46271	292	NP001027863.1	4e-45	Coagulation factor VII precursor	Takifugu rubripes
Unigene43306	271	NP001027780.1	3e-29	Coagulation factor VIIb precursor	Takifugu rubripes
Unigene21805	152	NP001027922.1	5e-10	Coagulation factor VIII precursor	Takifugu rubripes
Unigene67825	1440	NP001167257.1	1e-171	Coagulation factor X	Salmo salar
Unigene34105	213	NP001075485.1	9e-24	Coagulation factor X precursor	Oryctolagus cuniculus
Unigene30158	195	ACA30405.1	4e-30	Coagulin factor II	Larimichthys crocea
Unigene45343	286	NP001181918.1	1e-30	Fibrinogen alpha chain	Danio rerio
Unigene15547	761	ABJ98546.3	1e-117	Fibrinogen beta chain precursor	Larimichthys crocea
Unigene45625	287	NP998219.1	2e-41	Fibrinogen gamma polypeptide	Danio rerio
Unigene19577	801	NP001093513.1	6e-54	Fibronectin leucine rich transmembrane protein 2-like	Danio rerio
Unigene63692	725	XP001920744.2	5e-47	PREDICTED: alpha-2 macroglobulin like-protein	Danio rerio
Unigene36175	225	XP002192721.1	4e-34	PREDICTED: C3 and PZP-like, alpha-2-macroglobulin domain containing 8	Taeniopygia guttata
Unigene68845	2468	P52181.1	0	Protein-glutamine gamma-glutamyltransferase	Pagrus major
Unigene19103	695	NP001133569.1	1e-117	Transglutaminase 1 (K polypeptide epidermal type I, protein-glutamine-gamma-glutamyltransferase)	Salmo salar
Toll signaling pathway
Unigene49739	324	NP001134582.1	8e-25	Antimicrobial peptide NK-lysin	Salmo salar
Unigene27057	178	ACQ58804.1	3e-28	Lipopolysaccharide-induced tumor necrosis factor-alpha factor homolog	Anoplopoma fimbria
Unigene14271	2360	ACB97648.1	5e-39	Liver-expressed antimicrobial peptide 2	Paralichthys olivaceus
Unigene10021	709	BAD01044.1	6e-85	Toll-like receptor 2	Paralichthys olivaceus
Unigene13001	371	NP001027751.1	2e-41	Toll-like receptor 21	Takifugu rubripes
Unigene18244	622	BAD01047.1	7e-37	Toll-like receptor 3	Paralichthys olivaceus
Unigene35832	223	BAJ16366.1	7e-29	Toll-like receptor 5 membrane form	Paralichthys olivaceus
Unigene68081	1567	BAJ16368.1	0	Toll-like receptor 5 soluble form	Paralichthys olivaceus
Unigene32713	207	ACV04459.1	1e-08	Toll-like receptor 5S	Epinephelus coioides
Unigene18882	1368	NP001106665.1	7e-95	Toll-like receptor adaptor molecule	Takifugu rubripes
Cell apoptosis and cell cycle
Unigene15189	581	ACO09883.1	2e-27	Apoptosis regulator Bcl-X	Osmerus mordax
Unigene28518	186	NP955834.2	6e-23	Apoptosis inhibitor 5	Danio rerio
Unigene33721	212	NP001038289.2	2e-12	Apoptosis-stimulating of p53 protein 1	Danio rerio
Unigene19155	826	ACN10676.1	7e-22	Butyrophilin subfamily 1 member A1 precursor	Salmo salar
Unigene45516	287	ACQ58891.1	2e-25	Butyrophilin subfamily 3 member A3 precursor	Anoplopoma fimbria
Unigene65	2421	EDL32566.1	4e-42	Butyrophilin, subfamily 2, member A2, isoform CRAb	Mus musculus
Unigene14201	1262	ABB05054.1	5e-81	Caspase-1	Dicentrarchus labrax
Unigene118	711	ACI67164.1	2e-16	Caspase-1 precursor	Salmo salar
Unigene456	1053	NP_001036160.1	4e-88	Caspase-2	Danio rerio
Unigene1167	1049	ACJ65025.1	1e-159	Caspase-3	Larimichthys crocea
Unigene570	902	ACQ58055.1	1e-112	Caspase-3 precursor	Anoplopoma fimbria
Unigene65000	845	AAY28974.1	1e-111	Caspase 6B	Salmo salar
Unigene8382	842	AAY28975.1	1e-121	Caspase-7	Salmo salar
Unigene17053	1878	ACO53629.1	0	Caspase-8	Dicentrarchus labrax
Unigene18518	1412	ACJ65024.1	0	Caspase-9	Larimichthys crocea
Unigene905	1005	BAE98149.1	1e-43	Caspase 10	Paralichthys olivaceus
Unigene39152	245	NP_001035913.1	1e-08	Caspase recruitment domain family, member 15	Takifugu rubripes
Unigene13791	968	DAA33192.1	1e-54	Caspase recruitment domain family, member 8-like	Bos taurus
Unigene65171	862	NP_001103755.1	5e-85	Caspase recruitment domain-containing protein 9	Danio rerio
Unigene13955	4567	NP001139071.1	0	Cell division cycle and apoptosis regulator protein 1	Danio rerio
Unigene8584	2072	NP001124425.1	0	Cohesin loading complex subunit SCC4 homolog	Xenopus laevis
Unigene68731	2208	NP001098161.1	0	Cohesin subunit Rad21	Oryzias latipes
Unigene26402	174	ACM68925.1	3e-09	Inhibitor of apoptosis protein	Ctenopharyngodon idella
Unigene64306	774	CAQ13268.1	1e-53	Novel protein similar to vertebrate THAP domain containing 4 (THAP4)	Danio rerio
Unigene15716	1505	XP692954.2	0	PREDICTED: cohesin subunit SA-3-like	Danio rerio
Unigene47166	299	XP002814306.1	7e-10	PREDICTED: programmed cell death protein 10-like	Pongo abelii
Unigene1835	1218	XP002712824.1	1e-157	PREDICTED: RAB6-interacting protein 2 isoform 2	Oryctolagus cuniculus
Unigene37825	236	XP002712337.1	4e-31	PREDICTED: Rap guanine nucleotide exchange factor (GEF) 4 isoform 2	Oryctolagus cuniculus
Unigene42591	267	XP001921020.2	2e-41	PREDICTED: Rap guanine nucleotide exchange factor (GEF)-like 1-like	Danio rerio
Unigene36261	226	XP002752134.1	3e-12	PREDICTED: rap guanine nucleotide exchange factor 3	Callithrix jacchus
Unigene927	1340	XP002935702.1	1e-137	PREDICTED: rap guanine nucleotide exchange factor 3-like	Xenopus (Silurana) tropicalis
Unigene2078	288	XP002749386.1	4e-29	PREDICTED: rap guanine nucleotide exchange factor 4 isoform 4	Callithrix jacchus
Unigene4925	1023	XP001927052.1	3e-08	PREDICTED: similar to butyrophilin-like 7	Sus scrofa
Unigene68110	1585	XP692033.3	1e-156	PREDICTED: similar to novel apoptosis-stimulating protein of p53	Danio rerio
Unigene59932	528	XP002195322.1	6e-33	PREDICTED: THAP domain containing 5	Taeniopygia guttata
Unigene68008	1524	ACQ58009.1	1e-110	Programmed cell death protein 10	Anoplopoma fimbria
Unigene27309	179	NP001134666.1	2e-15	Programmed cell death protein 2	Salmo salar
Unigene68787	2331	ACN11291.1	0	Programmed cell death protein 4	Salmo salar
Unigene63219	691	NP001134701.1	3e-54	Programmed cell death protein 5	Salmo salar
Unigene64876	830	ACO10039.1	1e-102	Programmed cell death protein 6	Osmerus mordax
Unigene26352	174	DAA21509.1	2e-06	Ras association (RalGDS/AF-6) domain family member 5	Bos taurus
Unigene6857	2882	NP001038327.1	0	Ras guanyl-releasing protein 1	Danio rerio
Unigene9206	3391	NP001133353.1	0	Ras guanyl-releasing protein 2	Salmo salar
Unigene16404	928	NP001103934.1	6e-36	Ras guanyl-releasing protein 3	Danio rerio
Unigene61502	595	AAI52259.1	3e-22	Ras homolog gene family, member Ab	Danio rerio
Unigene63023	678	NP998515.1	1e-105	Ras homolog gene family, member Ac	Danio rerio
Unigene10388	1009	NP001089332.1	1e-106	Ras-related C3 botulinum toxin substrate 1	Xenopus laevis
Unigene61489	594	ACI33791.1	5e-87	Ras-related C3 botulinum toxin substrate 1 precursor	Salmo salar
Unigene59374	509	ADO27935.1	2e-77	Ras-related C3 botulinum toxin substrate 3	Ictalurus furcatus
Unigene67698	1387	ACQ58485.1	1e-179	Ras-related GTP-binding protein A	Anoplopoma fimbria
Unigene64388	782	NP001158692.1	1e-100	Ras-related protein Rap-1b	Oncorhynchus mykiss
Unigene64124	759	ACQ58088.1	4e-96	Ras-related protein Rap-1b precursor	Anoplopoma fimbria
Unigene13446	347	NP001006230.1	5e-08	THAP domain-containing protein 5	Gallus gallus
Unigene50067	327	NP001181130.1	1e-29	THAP domain-containing protein 8	Macaca mulatta
Transcription factors for immune response
Unigene67051	1182	NP997725.1	3e-56	B-cell CLL/lymphoma 7 protein family member A	Danio rerio
Unigene64591	802	ACO10101.1	1e-79	B-cell CLL/lymphoma 7 protein family member B	Osmerus mordax
Unigene18006	1623	NP001005575.1	1e-125	B-cell CLL/lymphoma 9-like protein	Danio rerio
Unigene60500	551	NP001158809.1	4e-46	B-cell linker protein	Salmo salar
Unigene6598	2600	NP291079.2	1e-75	B-cell lymphoma 3 protein homolog	Mus musculus
Unigene7551	2276	NP001072069.1	0	B-cell lymphoma 6 protein	Takifugu rubripes
Unigene12366	2138	NP001133785.1	0	B-cell lymphoma 6 protein homolog	Salmo salar
Unigene11485	501	NP001035481.1	9e-48	B-cell lymphoma/leukemia 11A	Danio rerio
Unigene67076	1187	NP001091715.1	2e-48	B-cell receptor CD22	Danio rerio
Unigene13097	2020	ACO09588.1	5e-86	B-cell receptor-associated protein 29	Osmerus mordax
Unigene66807	1120	ACI33698.1	1e-109	B-cell receptor-associated protein 31	Salmo salar
Unigene18509	603	AAQ91222.1	3e-37	B-cell translocation gene 4	Danio rerio
Unigene38635	241	ACM41870.1	1e-36	B-cell translocation protein 1	Epinephelus coioides
Unigene58570	483	AAG48250.2	3e-86	Eomesodermin	Danio rerio
Unigene21363	150	NP001133593.1	2e-09	Immediate early response 2	Salmo salar
Unigene52081	351	ACO13823.1	8e-07	Immediate early response gene 2 protein	Esox lucius
Unigene66669	1094	ACI68768.1	3e-65	Immediate early response gene 5 protein	Salmo salar
Unigene970	1253	ABD61715.1	4e-18	Immune costimulatory protein	Psetta maxima
Unigene9431	422	BAI63219.1	9e-27	Interferon regulatory factor 10	Paralichthys olivaceus
Unigene21608	151	ACO13843.1	2e-20	Interferon regulatory factor 2	Esox lucius
Unigene21043	2199	NP001167071.1	0	Interferon regulatory factor 2-binding protein 1	Salmo salar
Unigene66246	1013	NP001133325.1	1e-135	Interferon regulatory factor 2-binding protein 2-A	Salmo salar
Unigene7625	391	ACY69212.1	6e-46	Interferon regulatory factor 3 variant 1	Paralichthys olivaceus
Unigene4857	1248	NP001116182.1	1e-99	Interferon regulatory factor 4	Danio rerio
Unigene652	1979	NP001133324.1	0	Interferon regulatory factor 5	Salmo salar
Unigene67791	1424	NP001002622.1	3e-95	Interferon regulatory factor 8	Danio rerio
Unigene12790	2628	NP001167190.1	1e-146	Interferon regulatory factor 9	Salmo salar
Unigene60835	565	ABY55168.1	2e-54	Interferon-inducible transmembrane protein 1	Larimichthys crocea
Unigene1141	1562	CAX13857.1	3e-89	Novel protein similar to vertebrate B-cell CLL/lymphoma 9 (BCL9)	Danio rerio
Unigene68362	1771	AAY21067.1	0	Pre-B-cell colony-enhancing factor	Tetraodon nigroviridis
Unigene13794	1622	NP571687.1	0	Pre-B-cell leukemia transcription factor 2	Danio rerio
Unigene68551	1952	XP001333002.1	1e-151	PREDICTED: B-cell CLL/lymphoma 6, member B-like	Danio rerio
Unigene17108	682	XP002667906.1	5e-56	PREDICTED: B-cell CLL/lymphoma 11A-like, partial	Danio rerio
Unigene62138	628	NP001079500.1	6e-33	Protein kinase, interferon-inducible double stranded RNA dependent activator	Xenopus laevis
Unigene49724	324	NP001158830.1	8e-52	Proto-oncogene tyrosine-protein kinase fyn	Salmo salar
Unigene68251	1672	NP001071542.1	0	Proto-oncogene vav	Bos taurus
Unigene61965	619	Q4VBI2.1	1e-34	Immediate early response 3-interacting protein 1	Danio rerio
Redox
Unigene65849	955	NP840079.1	3e-68	15 kDa selenoprotein precursor	Danio rerio
Unigene64074	755	ACM47312.1	1e-132	2-Cys peroxiredoxin 4	Seriola lalandi
Unigene54042	382	NP001133786.1	2e-47	Copper chaperone for superoxide dismutase	Salmo salar
Unigene61361	588	ABI96913.1	5e-77	Cu/Zn superoxide dismutase	Rachycentron canadum
Unigene8380	258	ACM09599.1	2e-39	Glutathione peroxidase 7 precursor	Salmo salar
Unigene65176	862	ACQ58550.1	1e-115	Glutathione S-transferase kappa 1	Anoplopoma fimbria
Unigene65381	892	ACQ58211.1	1e-118	Glutathione S-transferase Mu 3	Anoplopoma fimbria
Unigene66281	1017	ACI66391.1	1e-113	Glutathione S-transferase theta-1	Salmo salar
Unigene44928	282	NP001167381.1	2e-33	Glutathione S-transferase, C-terminal domain containing	Salmo salar
Unigene61415	591	AAW29024.1	2e-64	Manganese superoxide dismutase	Epinephelus coioides
Unigene28918	188	ACQ58196.1	2e-08	Peroxiredoxin-1	Anoplopoma fimbria
Unigene66972	1160	ACQ58198.1	3e-90	Peroxiredoxin-5, mitochondrial precursor	Anoplopoma fimbria
Unigene61122	577	ACI67008.1	3e-79	Peroxiredoxin-6	Salmo salar
Unigene14505	2017	XP002734284.1	1e-85	PREDICTED: superoxide dismutase-like, partial	Saccoglossus kowalevskii
Unigene61619	600	Q802F2.3	2e-85	Selenoprotein T1a; Flags: Precursor	Danio rerio
Unigene68023	1536	NP001133645.1	0	Selenium-binding protein 1	Salmo salar
Unigene61799	610	NP001134373.1	6e-41	Selenoprotein K	Salmo salar
Unigene57811	461	NP001134403.1	2e-22	Selenoprotein S	Salmo salar
Unigene63451	706	NP001091957.2	3e-84	Selenoprotein T2 precursor	Danio rerio
Unigene55868	416	NP919398.1	3e-22	Selenoprotein W, 2a	Danio rerio
Unigene20006	2503	NP001038336.2	0	Selenoprotein O	Danio rerio
Immunoglobulin and receptors
Unigene15093	632	XP001893711.1	6e-13	T-cell receptor beta chain ANA 11	Brugia malayi
Unigene17274	1848	ACM09262.1	1e-39	T-cell surface antigen CD2 precursor	Salmo salar
Unigene17965	3872	ACD11357.1	1e-146	IGF binding protein 5	Seriola quinqueradiata
Unigene18188	1256	XP689709.3	6e-41	PREDICTED: immunoglobulin superfamily, member 5-like	Danio rerio
Unigene18861	1895	B0CLX4.1	1e-112	V-set and immunoglobulin domain-containing protein 10	Danio rerio
Unigene19428	4678	NP996982.1	0	Immunoglobulin superfamily member 8	Danio rerio
Unigene19819	1394	NP001025363.1	5e-78	Immunoglobulin-like domain-containing receptor 2	Danio rerio
Unigene20099	1412	NP001140137.1	1e-124	Immunoglobulin-binding protein 1	Salmo salar
Unigene21282	150	AAX78211.1	2e-18	Immunoglobulin mu heavy chain	Epinephelus coioides
Unigene21429	151	XP002664562.1	6e-14	PREDICTED: immunoglobulin superfamily, member 10-like	Danio rerio
Unigene22129	153	ADF56023.1	5e-13	Immunoglobulin heavy chain variable region	Ictalurus punctatus
Unigene22428	155	AAS55942.1	2e-17	Immunoglobulin light chain variable region	Epinephelus coioides
Unigene23849	161	ACD11356.1	2e-21	IGF binding protein 3	Seriola quinqueradiata
Unigene24134	162	XP002660646.1	1e-07	PREDICTED: Fc receptor-like 2-like	Danio rerio
Unigene24293	163	XP002665090.1	2e-09	PREDICTED: V-set and immunoglobulin domain containing 10 like	Danio rerio
Unigene24881	166	ABI31777.1	2e-15	Immunoglobulin IgL light chain precursor	Larimichthys crocea
Unigene25587	170	ABX52075.1	4e-10	Immunoglobulin M heavy chain membrane-bound form	Dissostichus mawsoni
Unigene28322	185	BAB59098.1	4e-16	Immunoglobulin light chain precursor	Seriola quinqueradiata
Unigene29600	192	XP002722279.1	1e-16	PREDICTED: Human Fc gamma BP-like	Oryctolagus cuniculus
Unigene33535	211	AAA61752.1	2e-20	Immunoglobulin IghMV VH4 region	Oncorhynchus mykiss
Unigene41083	257	BAE16831.1	4e-23	T-cell receptor beta chain C-region	Takifugu rubripes
Unigene42885	269	XP002660660.1	6e-09	PREDICTED: Fc receptor-like 1-like	Danio rerio
Unigene42994	269	DAA19876.1	3e-25	Fc fragment of IgG binding protein-like	Bos taurus
Unigene43047	270	ACR61403.1	1e-37	IGF-II mRNA-binding protein 2a variant D	Danio rerio
Unigene43912	275	ABR66915.1	6e-38	IGFI receptor A	Ictalurus punctatus
Unigene220	240	ACF22904.1	2e-35	Immunoglobulin light chain	Larimichthys crocea
Unigene492	475	AAY42141.1	2e-59	Immunoglobulin heavy chain	Siniperca chuatsi
Unigene1215	405	AAM45766.1	1e-06	Basic, immunoglobulin-like variable motif-containing protein	Danio rerio
Unigene45693	288	XP002940580.1	2e-25	PREDICTED: IgGFc-binding protein	Xenopus (Silurana) tropicalis
Unigene46663	295	NP001116184.1	1e-46	Semaphorin-3G	Danio rerio
Unigene50097	327	ACQ58661.1	1e-32	Transmembrane and immunoglobulin domain-containing protein 1 precursor	Anoplopoma fimbria
Unigene50166	328	ACN10664.1	1e-24	High affinity immunoglobulin gamma Fc receptor I precursor	Salmo salar
Unigene52592	358	ACQ58186.1	3e-19	T-cell surface glycoprotein CD3 gamma chain precursor	Anoplopoma fimbria
Unigene56585	432	BAD88980.1	4e-21	T cell antigen receptor alpha chain VJC region	Cyprinus carpio
Unigene57027	441	ACI66961.1	3e-37	T-cell immunoglobulin and mucin domain-containing protein 4 precursor	Salmo salar
Unigene59008	496	ACN10126.1	1e-37	High affinity immunoglobulin gamma Fc receptor I precursor	Salmo salar
Unigene59034	497	CAQ15340.1	1e-88	Novel protein containing Immunoglobulin domains	Danio rerio
Unigene60026	532	CAB39550.1	4e-31	T-cell receptor beta chain	Gadus morhua
Unigene62236	633	EAW47692.1	1e-33	T-cell lymphoma invasion and metastasis 2, isoform CRAa	Homo sapiens
Unigene62804	665	ACQ59066.1	9e-34	High affinity immunoglobulin epsilon receptor subunit gamma precursor	Anoplopoma fimbria
Unigene66152	997	XP002121344.1	1e-12	PREDICTED: similar to IgGFc-binding protein precursor (Fcgamma-binding protein antigen) (FcgammaBP)	Ciona intestinalis
Unigene66733	1106	NP956687.1	1e-137	Immunoglobulin-like domain containing receptor 1	Danio rerio
Unigene1470	892	ACZ54909.1	3e-82	Immunoglobulin Z heavy chain	Epinephelus coioides
Unigene2251	272	NP001153138.1	1e-25	Immunoglobulin superfamily member 3	Danio rerio
Unigene10668	2720	ACA51853.1	0	Double immunoglobulin IL-1R-related protein	Gasterosteus aculeatus
Unigene5913	1184	NP001117097.1	1e-129	IGF binding protein 2	Salmo salar
Unigene13195	1995	ADM93271.1	1e-111	IGF-binding protein 5.2	Salvelinus alpinus
Unigene68721	2180	ADM93278.1	4e-93	IGF-binding protein 6	Salvelinus alpinus
Unigene8784	421	ACR61401.1	8e-54	IGF-II mRNA-binding protein 2a variant B	Danio rerio
Unigene4649	527	AAL79933.1	9e-63	Immunoglobulin D heavy chain	Hippoglossus hippoglossus
Unigene11787	854	ACO88906.1	1e-109	Immunoglobulin delta heavy chain	Siniperca chuatsi
Unigene4597	2147	NP001088456.1	5e-46	Immunoglobulin superfamily member 3 precursor	Xenopus laevis
Unigene13287	483	ACI67485.1	4e-13	Immunoglobulin superfamily member 6 precursor	Salmo salar
Unigene12107	515	NP001103817.1	4e-74	Leucine-rich repeats and immunoglobulin-like domains protein 3	Danio rerio
Unigene14040	4352	CAK11256.1	0	Novel immunoglobulin I-set domain containing protein	Danio rerio
Unigene4121	1253	ACV91878.1	1e-136	Polymeric immunoglobulin receptor	Epinephelus coioides
Unigene10002	388	XP001343317.3	1e-06	PREDICTED: Fc receptor-like 3-like	Danio rerio
Unigene11431	864	XP688817.2	1e-126	PREDICTED: leucine-rich repeats and immunoglobulin-like domains 1	Danio rerio
Unigene2288	617	XP001338418.3	2e-39	PREDICTED: novel immunoglobulin I-set domain containing protein	Danio rerio
Unigene13450	766	XP001369345.1	6e-51	PREDICTED: similar to IgGFc-binding protein precursor (FcgammaBP) (Fcgamma-binding protein antigen)	Monodelphis domestica
Unigene13245	834	XP001365220.1	1e-131	PREDICTED: similar to novel immunoglobulin domain containing protein	Monodelphis domestica
Unigene4277	2914	XP001378553.1	7e-35	PREDICTED: similar to sialic acid binding immunoglobulin-like lectin 10	Monodelphis domestica
Unigene68598	2007	XP001376500.1	5e-51	PREDICTED: similar to V-set and immunoglobulin domain containing 1	Monodelphis domestica
Unigene6379	2074	NP001077020.1	0	Recombining binding protein suppressor of hairless	Danio rerio
Unigene5902	1873	NP001038473.1	2e-54	Semaphorin 4d	Danio rerio
Unigene11861	1376	NP001075646.1	6e-07	T-cell surface glycoprotein CD5	Oryctolagus cuniculus
Others
Unigene60785	563	NP001177293.1	1e-40	B7-H1/DC protein	Takifugu rubripes
Unigene20953	2078	NP001177294.1	1e-144	B7-H3 protein	Takifugu rubripes
Unigene39821	249	NP001177295.1	1e-09	B7-H4 protein	Takifugu rubripes
Unigene19614	804	NP956469.1	1e-79	E3 ubiquitin/ISG15 ligase TRIM25	Danio rerio
Unigene16640	1029	NP001007331.1	4e-17	E3 ubiquitin-protein ligase CBL	Danio rerio
Unigene13525	802	NP998061.1	2e-77	E3 ubiquitin-protein ligase rififylin	Danio rerio
Unigene19445	748	NP001158808.1	1e-100	E3 ubiquitin-protein ligase RNF34	Salmo salar
Unigene14546	3062	NP001183994.1	8e-59	E4 binding protein 4-2	Danio rerio
Unigene18705	711	AAI63723.1	5e-93	Insulin-like growth factor 1a receptor	Danio rerio
Unigene67206	1218	NP775390.2	3e-97	Insulin-like growth factor binding protein 1a	Danio rerio
Unigene68112	1583	NP001133592.1	0	Leukotriene A-4 hydrolase	Salmo salar
Unigene55806	415	NP001134220.1	9e-48	Leukotriene B4 receptor 1	Salmo salar
Unigene17058	1971	ACN11195.1	1e-157	Leupaxin	Salmo salar
Unigene56220	424	ACQ58565.1	3e-23	Myeloid cell surface antigen CD33 precursor	Anoplopoma fimbria
Unigene37488	234	BAF33340.1	2e-17	Novel immune-type receptor	Paralichthys olivaceus
Unigene42756	268	NP001117773.1	2e-18	Novel immune-type receptor 4	Oncorhynchus mykiss
Unigene32092	205	ACU27009.1	2e-16	Novel immune-type receptor 6	Dicentrarchus labrax
Unigene28623	187	ACU27011.1	3e-13	Novel immune-type receptor 9	Dicentrarchus labrax
Unigene33885	212	ACU27013.1	5e-20	Novel immune-type receptor 11	Dicentrarchus labrax
Unigene34408	215	ACU27014.1	2e-09	Novel immune-type receptor 12	Dicentrarchus labrax
Unigene40079	251	ACU27015.1	2e-29	Novel immune-type receptor 13	Dicentrarchus labrax
Unigene52306	354	ACU27018.1	3e-63	Novel immune-type receptor 17	Dicentrarchus labrax
Unigene25897	171	ACU27019.1	2e-20	Novel immune-type receptor 19	Dicentrarchus labrax
Unigene21161	150	ACU27020.1	1e-13	Novel immune-type receptor 20	Dicentrarchus labrax
Unigene61197	580	ACU27027.1	3e-38	Novel immune-type receptor 28	Dicentrarchus labrax
Unigene58492	481	ACU27029.1	7e-47	Novel immune-type receptor 30	Dicentrarchus labrax
Unigene45503	287	ACB86929.1	5e-06	Novel immune-type receptor 24 isoform 3	Oryzias latipes
Unigene18229	2715	XP002666703.1	0	PREDICTED: transferrin receptor 1b-like	Danio rerio
Unigene16450	986	NP001158538.1	2e-39	SH2 domain protein 1A	Oncorhynchus mykiss
Unigene68016	1532	NP001038542.1	1e-134	SH2 domain-containing adapter protein D	Danio rerio
Unigene15797	524	ADO29304.1	6e-32	SH2 domain-containing protein 1b	Ictalurus punctatus
Unigene43802	275	ACI34227.1	1e-32	SH3 domain-binding glutamic acid-rich-like protein 3	Salmo salar
Unigene68049	1552	ACI33664.1	1e-149	SH3 protein expressed in lymphocytes	Salmo salar
Unigene58087	469	XP001742497.1	3e-08	SH3, pleckstrin-like and PDZ/DHR/GLGF domain-containing protein	Monosiga brevicollis
Unigene47343	301	NP001076528.2	9e-11	SLAM family member	Danio rerio
Unigene19145	1395	NP001134732.1	6e-25	SLAM family member 7	Salmo salar
Unigene64659	809	ACI69964.1	8e-33	SLAM family member 8 precursor	Salmo salar
Unigene61911	616	CAM96032.1	1e-114	Transferrin	Larimichthys crocea
Unigene54229	385	ABD61719.1	2e-41	Transferrin receptor	Psetta maxima
Unigene65567	916	AAI62721.1	1e-114	Transferrin receptor 1a	Danio rerio
Unigene62968	675	NP001009916.1	3e-86	Transferrin receptor protein 2	Danio rerio
Unigene12902	2092	ACN11355.1	0	Transketolase	Salmo salar
Unigene54651	393	NP932336.3	4e-58	Transketolase-like protein 2	Danio rerio
Unigene5468	583	NP001002718.1	6e-68	Ubiquitin domain-containing protein 2	Danio rerio
Unigene5501	422	NP001072879.1	6e-30	Ubiquitin specific peptidase 19	Xenopus (Silurana) tropicalis
Unigene55585	411	NP001090710.1	9e-40	Ubiquitin specific peptidase 47	Xenopus (Silurana) tropicalis
Unigene51639	345	ACM08830.1	1e-37	Ubiquitin-conjugating enzyme E2 N	Salmo salar
