# Supplementary material for: Characterization of the Miiuy Croaker (Miichthys miiuy) Transcriptome and Development of Immune-Relevant Genes and Molecular Markers
Source: PLoS One. 2014 Apr 8;9(4):e94046. doi: 10.1371/journal.pone.0094046 (PMC3979730; doi:10.1371/journal.pone.0094046)
Supplement: Table S3 — Identified cSSRs in miiuy croaker. (XLS) [file pone.0094046.s003.xls]

## Sheet: Sheet2
Genome	Genome_length	Start	Stop	Motif_units	Footprint	Repeat_units	Motif_type
Unigene3	1637	1266	1289	(AACG)6	24	6	p4
Unigene8	1567	735	755	(TCC)7	21	7	p3
Unigene8	1567	930	944	(TCC)5	15	5	p3
Unigene9	1654	123	140	(AT)9	18	9	p2
Unigene13	617	249	482	(TC)6tgttctgtctcttgtgaagatgtctccccaacacctttcttcggactcgtcgagaagtcccggcaggtggtgttcggcttcagcccccc(CCT)7catcatcccgcggccttgtctgtgaccactgactgaagtgttagt(CTAGC)3gttcctcctcccttcctcta(TTCC)4tcca(CT)6	234	6,7,3,4,6	c
Unigene15	4315	143	192	(GT)25	50	25	p2
Unigene16	1837	1522	1531	(TC)5	10	5	p2
Unigene25	3999	75	192	(GGTC)4ggtggcgtcggcaggagcagccgttgtgttgtgctgttctcc(TG)5tctgtggtgtgtctctctgtgtatgagcgcgcgtgtttgt(TG)5	118	4,5,5	c
Unigene25	3999	3631	3646	(CTTT)4	16	4	p4
Unigene30	1124	419	438	(AAAT)5	20	5	p4
Unigene32	1673	1142	1155	(AC)7	14	7	p2
Unigene33	1948	1494	1507	(TA)7	14	7	p2
Unigene35	1441	104	123	(ATCTG)4	20	4	p5
Unigene37	367	336	363	(T)16(G)12	28	16,12	c
Unigene39	1038	15	29	(AGA)5	15	5	p3
Unigene39	1038	478	495	(TCC)6	18	6	p3
Unigene39	1038	998	1020	(A)10c(A)12	23	10,12	c
Unigene41	2481	1	39	(GAG)13	39	13	p3
Unigene41	2481	407	440	(TG)5ttta(TG)10	34	5,10	c
Unigene46	862	229	243	(CTTTT)3	15	3	p5
Unigene47	1534	584	593	(AG)5	10	5	p2
Unigene54	3547	6	17	(AC)6	12	6	p2
Unigene54	3547	173	182	(CA)5	10	5	p2
Unigene56	1136	167	181	(GAG)5	15	5	p3
Unigene56	1136	290	304	(GAA)5	15	5	p3
Unigene64	1125	193	264	(CTTC)18	72	18	p4
Unigene65	2421	2027	2038	(TG)6	12	6	p2
Unigene67	972	12	31	(CA)10	20	10	p2
Unigene75	2142	197	211	(GAGGA)3	15	3	p5
Unigene75	2142	1538	1547	(GT)5	10	5	p2
Unigene76	1252	596	605	(CA)5	10	5	p2
Unigene77	1158	558	589	(T)11gtttttttttg(T)10	32	11,10	c
Unigene82	2620	2349	2373	(TTAGC)5	25	5	p5
Unigene92	1550	1130	1144	(AGA)5	15	5	p3
Unigene94	369	1	103	(T)10gtttttttccatttgacaaagcctccgaagatttctttttacgtatttattgtataaaatacagagcgcccttcgcgttcg(A)12	103	10,12	c
Unigene96	827	12	45	(GT)5tttgtgcgta(TG)7	34	5,7	c
Unigene98	1473	343	360	(GAGAAG)3	18	3	p6
Unigene101	1698	622	636	(GTTTT)3	15	3	p5
Unigene102	1169	741	754	(TG)7	14	7	p2
Unigene102	1169	1050	1138	(T)14cctccgagagacgtcgtctcttctcggcggtcgacgccgacgggattacacagattatgaaac(AT)6	89	14,6	c
Unigene103	1390	255	353	(T)11aatacgatgggtcacattcagtcgatgctttaattcagcaaaactacctagttgttgccttgtttttttactcatgca(T)10	99	11,10	c
Unigene103	1390	777	810	(A)11tgtctgcgtctg(T)11	34	11,11	c
Unigene106	1407	560	628	(TG)5catgggnnntgcaagctcggttgtggagggcctttaagggtcaggtc(TG)6	69	5,6	c
Unigene113	3296	3188	3203	(AC)8	16	8	p2
Unigene116	557	22	31	(TG)5	10	5	p2
Unigene116	557	361	375	(GAG)5	15	5	p3
Unigene119	2203	213	227	(GAA)5	15	5	p3
Unigene119	2203	1719	1730	(AT)6	12	6	p2
Unigene120	580	109	126	(TGA)6	18	6	p3
Unigene125	326	288	323	(TGTA)9	36	9	p4
Unigene126	1137	17	40	(AAGG)6	24	6	p4
Unigene129	773	482	502	(GTG)7	21	7	p3
Unigene132	1841	1245	1321	(A)11tggcggttttaagtagaattcaagtggattattattccaggggtgtgttgtcctg(T)11	77	11,11	c
Unigene136	591	399	496	(T)12acatttaggagatactctgacaagtaaaaatctggtgaactgttacggcctcttttagagacatctttc(T)17	98	12,17	c
Unigene137	2015	1381	1438	(CTC)6ccttctcggacgagagaccgacgc(CT)8	58	6,8	c
Unigene137	2015	1877	1900	(TG)12	24	12	p2
Unigene138	2424	1021	1035	(AATAA)3	15	3	p5
Unigene138	2424	2195	2216	(TC)11	22	11	p2
Unigene140	4087	3833	3842	(GT)5	10	5	p2
Unigene142	822	309	363	(TCCTT)11	55	11	p5
Unigene142	822	507	602	(AAT)5gtaactgagaagttaaacagtgtaggatcaatctctcgcttcagggaaacctgcgctggctgacaatact(A)11	96	5,11	c
Unigene142	822	786	821	(GT)18	36	18	p2
Unigene150	4073	139	176	(A)15gagccattgttt(A)11	38	15,11	c
Unigene150	4073	3916	3935	(AG)10	20	10	p2
Unigene152	964	501	520	(GTAC)5	20	5	p4
Unigene157	1024	87	106	(TG)10	20	10	p2
Unigene158	1969	747	762	(AC)8	16	8	p2
Unigene158	1969	924	965	(AC)21	42	21	p2
Unigene172	300	1	105	(A)10caccggagagactcggctgagcatatcacgggaacaaggtcgaacaagccaataacatactgtacacagaagcaaatgc(T)16	105	10,16	c
Unigene175	230	192	209	(CCT)6	18	6	p3
Unigene186	1666	392	482	(CA)5(A)10*caaaaataaaaaaggtttttatttt(CA)6cgcacacg(CA)9(A)10*	91	5,10,6,9,10	c*
Unigene186	1666	1078	1160	(T)12ggaaaagaagaaaggacacttgccaaacaccttcatcaaatttagtttttttgtc(TGTT)4	83	12,4	c
Unigene186	1666	1492	1530	(A)13gg(A)24	39	13,24	c
Unigene187	1029	72	103	(CTGT)8	32	8	p4
Unigene187	1029	209	240	(GAAA)8	32	8	p4
Unigene188	1615	545	554	(TG)5	10	5	p2
Unigene188	1615	1288	1303	(AC)8	16	8	p2
Unigene188	1615	1447	1470	(AC)12	24	12	p2
Unigene191	3542	1	40	(AC)8ag(AC)11	40	8,11	c
Unigene192	507	1	138	(TTCC)5ttctctaaggagagagtgagcgagaactagcatccattgtatttccggttccggtccaggtttatctcctcgtttggattgttgttttttttgt(TG)12	138	5,12	c
Unigene192	507	253	322	(CAG)7gaggagggagaaggaggaaaaggaggag(GGA)7	70	7,7	c
Unigene196	287	42	62	(A)10c(A)10	21	10,10	c
Unigene199	1431	93	106	(TG)7	14	7	p2
Unigene208	3126	2670	2684	(AGG)5	15	5	p3
Unigene210	389	340	349	(AT)5	10	5	p2
Unigene211	2789	1369	1401	(GT)6ata(TG)9	33	6,9	c
Unigene211	2789	1871	1880	(AC)5	10	5	p2
Unigene211	2789	2770	2789	(GT)10	20	10	p2
Unigene216	909	95	109	(ATTTT)3	15	3	p5
Unigene216	909	517	526	(AT)5	10	5	p2
Unigene216	909	691	762	(AC)6tacatgtcaacataaagtcacattccctgttatcatcatcac(TAT)6	72	6,6	c
Unigene221	2460	1369	1382	(AC)7	14	7	p2
Unigene223	276	168	177	(GT)5	10	5	p2
Unigene225	761	553	579	(AC)5aagaaag(A)10	27	5,10	c
Unigene226	203	29	124	(TG)6tctgtc(TG)5cgtgcgcaa(GT)18ggtgcgcaagc(GT)6	96	6,5,18,6	c
Unigene227	1427	896	911	(GTCA)4	16	4	p4
Unigene228	5198	286	311	(GT)13	26	13	p2
Unigene228	5198	1503	1523	(CCT)7	21	7	p3
Unigene228	5198	1791	1805	(CTG)5	15	5	p3
Unigene238	1433	99	113	(TCAGA)3	15	3	p5
Unigene239	3475	199	216	(AC)9	18	9	p2
Unigene239	3475	1198	1215	(TGT)6	18	6	p3
Unigene240	2430	400	414	(AAT)5	15	5	p3
Unigene240	2430	1947	1967	(GGA)7	21	7	p3
Unigene240	2430	2235	2250	(GAAG)4	16	4	p4
Unigene241	1114	23	76	(TGTGTA)3tgtatatgtatatgtatgtgtatg(TA)6	54	3,6	c
Unigene244	457	31	66	(AC)5atacacacactt(AC)7	36	5,7	c
Unigene245	2662	43	58	(AGGA)4	16	4	p4
Unigene248	596	290	299	(TG)5	10	5	p2
Unigene249	528	139	263	(T)20aaattcattttttgttttcacatgagtaaaaagggagttaattgaacagcttaggacttgtaatgaaatatgtaaaaagtaaaaacagaaatc(T)12	125	20,12	c
Unigene249	528	434	453	(AG)10	20	10	p2
Unigene251	357	39	163	(TG)6agtgtgtgtttgtatgtatgc(GT)17nnnnnnnnnnnnnnnnnnnnnnnnnnnnnnngctgttt(A)20	125	6,17,20	c
Unigene255	1584	1	24	(GGA)8	24	8	p3
Unigene255	1584	427	436	(GA)5	10	5	p2
Unigene258	1486	1224	1233	(GT)5	10	5	p2
Unigene259	2618	814	823	(TC)5	10	5	p2
Unigene259	2618	1882	1897	(GT)8	16	8	p2
Unigene260	422	1	105	(T)11ccatccaagtgacgacgcaaagtacggccacacctgtgaaggttgtaaaggagtgcaaagacttcttaatctcagctcagtcga(GT)5	105	11,5	c
Unigene265	821	504	532	(A)12gaagaag(A)10	29	12,10	c
Unigene267	2090	2046	2065	(TAAT)5	20	5	p4
Unigene268	436	292	307	(AC)8	16	8	p2
Unigene269	242	12	241	(AC)5cactgt(AC)9ctcaacgagtacacactcatcactgt(AC)6ctcaacgagt(AC)6cactgt(AC)6ctcaatgagt(AC)6cactgt(AC)7ctcaacaagtacacacacctcaacgagt(AC)7cactgt(AC)5atcacagt(AC)5	230	5,9,6,6,6,6,7,7,5,5	c
Unigene270	222	1	108	(TG)6tctgctgaaaacgtctgagcagagtgaactcttggctttaaaggtaacggtggtggtttgtcttgacctctgaccttttc(CT)8	108	6,8	c
Unigene279	513	489	512	(TG)12	24	12	p2
Unigene281	1994	1932	1966	(CA)10tat(AC)6	35	10,6	c
Unigene284	1859	1334	1459	(TG)5ta(TG)6(AG)5tggacatactgttagaaa(TG)5aa(TG)5cgcgctctgatgtcaaatgttaaactgtacgccagtcaat(G)12	126	5,6,5,5,5,12	c
Unigene284	1859	1588	1602	(TGT)5	15	5	p3
Unigene287	1767	561	581	(AAC)7	21	7	p3
Unigene287	1767	1393	1412	(TG)10	20	10	p2
Unigene289	1115	804	880	(A)10tcttctggcttctttaaagtcaaatgaggttcatggtcatgtaagaa(AAAAG)4	77	10,4	c
Unigene291	840	644	667	(GCT)8	24	8	p3
Unigene292	633	1	35	(AG)10gag(A)12	35	10,12	c
Unigene293	785	147	162	(TTAT)4	16	4	p4
Unigene295	2011	1205	1214	(CT)5	10	5	p2
Unigene298	534	413	426	(TG)7	14	7	p2
Unigene299	620	61	78	(TAAAAA)3	18	3	p6
Unigene303	615	515	524	(TC)5	10	5	p2
Unigene305	1037	97	114	(TCT)6	18	6	p3
Unigene305	1037	296	310	(CTT)5	15	5	p3
Unigene306	1021	1	128	(CT)5agtccattagtagaacgagacgagacgtccaagcagacggagc(AGA)5gaggaagaatagagaagaagaggagcaaagagaaaaacaact(GAA)6	128	5,5,6	c
Unigene306	1021	583	592	(GA)5	10	5	p2
Unigene306	1021	743	770	(CA)14	28	14	p2
Unigene306	1021	989	1014	(AC)13	26	13	p2
Unigene307	1355	968	982	(CAG)5	15	5	p3
Unigene307	1355	1087	1096	(AC)5	10	5	p2
Unigene308	2661	824	863	(TTG)6ttttttttgtcc(T)10	40	6,10	c
Unigene308	2661	1888	1917	(GTT)10	30	10	p3
Unigene309	2302	49	76	(GT)14	28	14	p2
Unigene309	2302	263	277	(CAC)5	15	5	p3
Unigene309	2302	1272	1286	(CTT)5	15	5	p3
Unigene309	2302	1519	1542	(CCT)8	24	8	p3
Unigene309	2302	1695	1730	(AGGCTC)6	36	6	p6
Unigene309	2302	1961	1975	(CCA)5	15	5	p3
Unigene318	1414	53	62	(AG)5	10	5	p2
Unigene326	808	1	108	(A)10cataaagacaacacgggaaaatgatgaactttgaaagggaggtcatgacccagtaaaccgcttagctccctctactttca(GT)9	108	10,9	c
Unigene328	3282	1620	1634	(GCT)5	15	5	p3
Unigene329	3059	2360	2539	(CA)5a(AC)11aagcacacatagacaaacattttacccctcaatcacacacccacacattcat(AC)13agcagactcacaaagaggctgacacaaacttggtgctttgctgctaccaaaaaaaaac(A)11	180	5,11,13,11	c
Unigene329	3059	3039	3048	(AC)5	10	5	p2
Unigene330	1572	101	110	(GT)5	10	5	p2
Unigene330	1572	628	715	(GT)7ctacatgttctcaactgaaatggaagttgc(GT)5gcgtgtgtgtgc(GT)11	88	7,5,11	c
Unigene331	1794	147	164	(AAG)6	18	6	p3
Unigene331	1794	331	348	(AGA)6	18	6	p3
Unigene332	4499	1979	2025	(AGAAGG)4agaaa(GAGAAG)3	47	4,3	c
Unigene334	1532	1399	1408	(AC)5	10	5	p2
Unigene335	483	414	452	(GA)14a(AG)5	39	14,5	c
Unigene336	205	26	40	(TCC)5	15	5	p3
Unigene338	652	594	645	(T)11(TA)7*gcctcctgcatga(T)15	52	11,7,15	c*
Unigene339	3025	445	454	(CA)5	10	5	p2
Unigene340	2210	527	642	(T)12gtttgttttgtgaggaagttcggcctgctggagaacgccgtgttacccagaaatcagcagagagacgaaaacc(A)31	116	12,31	c
Unigene340	2210	865	882	(TG)9	18	9	p2
Unigene340	2210	1143	1154	(GT)6	12	6	p2
Unigene340	2210	1387	1396	(AC)5	10	5	p2
Unigene341	1327	674	783	(T)11cagaatgtgtcatccaaatcgctttttccactgattccgtaatgatgtccaaagtcagtgatcagctttgtgcagaatgtggtcatttg(T)10	110	11,10	c
Unigene341	1327	947	978	(CA)16	32	16	p2
Unigene343	875	37	127	(GT)6gggggaggtaaagtagagagcacaataatgcattattttgttacaaattgtgaaaagcagt(A)18	91	6,18	c
Unigene346	1424	347	356	(TC)5	10	5	p2
Unigene347	4261	17	42	(A)13(AAG)5*	26	13,5	c*
Unigene347	4261	2573	2582	(GA)5	10	5	p2
Unigene347	4261	3914	3939	(T)12c(T)13	26	12,13	c
Unigene351	1628	975	1013	(A)12ttacaatatggctttaa(AC)5	39	12,5	c
Unigene353	2760	2635	2668	(AC)17	34	17	p2
Unigene359	553	29	149	(AC)5agaaaacaacaaaatgtgaccgagaagtgttgaacagtgaaactttgacaagtgccttgttagtccaggtcttgcaatttaacctccacaa(AC)10	121	5,10	c
Unigene360	2837	1	18	(CTT)6	18	6	p3
Unigene362	1618	271	282	(AC)6	12	6	p2
Unigene363	646	1	133	(T)10gtttttttttgtttgtttttttgtgtg(T)11gaaaccccgccgttcagagaaaggggagagaaaggagaaa(AGG)15	133	10,11,15	c
Unigene363	646	632	646	(GGT)5	15	5	p3
Unigene366	962	316	339	(GCCACC)4	24	4	p6
Unigene370	3203	1	144	(GA)9cagagcag(GA)5gta(AG)5aac(AG)5acagacagagagagaac(AG)5aac(AG)5aac(AG)5aac(AG)13	144	9,5,5,5,5,5,5,13	c
Unigene370	3203	2346	2355	(GT)5	10	5	p2
Unigene376	573	63	72	(AG)5	10	5	p2
Unigene378	2372	141	152	(CA)6	12	6	p2
Unigene378	2372	1139	1148	(GA)5	10	5	p2
Unigene378	2372	1568	1600	(TG)5cgcgcgc(GT)8	33	5,8	c
Unigene381	472	321	334	(AT)7	14	7	p2
Unigene382	955	1	16	(GACA)4	16	4	p4
Unigene384	892	2	96	(C)15aaaatatatgagtcctcagcgtttgtgtttcttcgacagtgtcactgatgaagaggccagccagc(TTGGT)3	95	15,3	c
Unigene387	537	370	387	(CTC)6	18	6	p3
Unigene387	537	493	516	(CA)12	24	12	p2
Unigene389	1836	794	916	(AC)8gcacaaacactgatagtgttttacagacagtggctgtatgtaacgcacaaaatgcgggatgtcgatccctcctacggtggccctgaaaacaagtcgt(TC)5	123	8,5	c
Unigene396	2270	1853	1867	(GAG)5	15	5	p3
Unigene397	1657	1630	1641	(CT)6	12	6	p2
Unigene401	670	94	114	(AAC)7	21	7	p3
Unigene401	670	246	263	(TCA)6	18	6	p3
Unigene401	670	567	659	(GT)11ggtccacaatcaggataaaaatggatgaaagaaagtgcacc(TG)15	93	11,15	c
Unigene402	1015	759	869	(GT)6gcgtgtgtgtatatattaattgaggagggaacatcctgctaccttcacagtcacagattgtggagacaaacagtacatatctttctc(T)12	111	6,12	c
Unigene406	1676	151	178	(AC)6aa(AC)7	28	6,7	c
Unigene407	945	1	53	(AC)6tcgctcg(CA)10ccaa(AC)5	53	6,10,5	c
Unigene411	242	29	44	(TTTG)4	16	4	p4
Unigene414	1125	457	466	(GT)5	10	5	p2
Unigene415	2834	542	556	(GCT)5	15	5	p3
Unigene425	236	143	158	(CT)8	16	8	p2
Unigene426	275	1	111	(A)13gttgctctgggactcccgtaaattagttttcgaaactctcatttgaatcctgggggggag(A)38	111	13,38	c
Unigene428	335	240	273	(TCC)5acca(CCT)5	34	5,5	c
Unigene429	3356	15	40	(TG)13	26	13	p2
Unigene432	1301	949	966	(TG)9	18	9	p2
Unigene433	799	774	797	(CCT)8	24	8	p3
Unigene441	619	74	89	(AGTC)4	16	4	p4
Unigene443	929	42	55	(GT)7	14	7	p2
Unigene445	828	231	250	(TG)10	20	10	p2
Unigene456	1053	121	130	(AC)5	10	5	p2
Unigene456	1053	394	411	(TG)9	18	9	p2
Unigene463	246	62	246	(TG)6(TC)5catctgccc(CT)10atctaccc(CT)7atctgcccccctctctcactctatctgc(CT)6ttctatctgcctctttctctctctatctgc(CT)6atctgccc(CT)11	185	6,5,10,7,6,6,11	c
Unigene465	675	1	38	(GT)19	38	19	p2
Unigene465	675	167	262	(TG)48	96	48	p2
Unigene465	675	630	675	(GGTGG)3agtggcagagataatggct(G)12	46	3,12	c
Unigene470	1794	477	497	(GAG)7	21	7	p3
Unigene471	1615	296	310	(GCTGA)3	15	3	p5
Unigene472	1671	228	242	(AAG)5	15	5	p3
Unigene474	1187	688	808	(A)15gccgtgaaagattacgaggagggaaaaactgaaagagagaagagagatccacaaggcggactggtcgggctgcataccaccctctgcctctt(TC)7	121	15,7	c
Unigene481	223	30	55	(GT)13	26	13	p2
Unigene482	662	1	18	(GTAACT)3	18	3	p6
Unigene482	662	427	447	(TCC)7	21	7	p3
Unigene482	662	552	567	(TCCT)4	16	4	p4
Unigene486	2644	1860	1877	(AAGACC)3	18	3	p6
Unigene489	1914	121	173	(TG)8aaaggttt(A)18(G)11	53	8,18,11	c
Unigene489	1914	825	971	(GT)10cacgggactggatcagtgttcg(AC)13ctgactggttctgtttaccgacgtgttaactgtctgacccnnnnnnnnnnnnnnnnnnnnnnnac(GT)7	147	10,13,7	c
Unigene489	1914	1076	1091	(TTTG)4	16	4	p4
Unigene493	2488	91	112	(GT)11	22	11	p2
Unigene495	306	1	110	(TTTC)10tgtctgtctttctttcaatctgtctttctttctg(TCTT)9	110	10,9	c
Unigene500	555	40	171	(AC)5gcacgcacacacaaaacacgcacccgtgtggagtatcagcgctcgggagcgg(GGAC)5ggaactgcacctgtccg(AC)5tgactcctcag(AC)6	132	5,5,5,6	c
Unigene503	1658	36	65	(TG)5tattgttag(A)11	30	5,11	c
Unigene504	2482	687	704	(ATT)6	18	6	p3
Unigene504	2482	868	957	(TG)8aagacttcttcttccaataagtaatcaggtaaaacagcctggaagatgaaaatgaaaa(TG)8	90	8,8	c
Unigene504	2482	1377	1409	(CT)9t(TC)7	33	9,7	c
Unigene506	498	52	71	(AC)10	20	10	p2
Unigene511	2899	118	169	(AC)13aaacaa(AC)10	52	13,10	c
Unigene513	1864	1324	1344	(A)10c(A)10	21	10,10	c
Unigene519	3916	206	217	(TG)6	12	6	p2
Unigene519	3916	1766	1780	(CAA)5	15	5	p3
Unigene521	2659	385	396	(TC)6	12	6	p2
Unigene522	972	391	405	(AGG)5	15	5	p3
Unigene525	3217	2088	2114	(GT)7t(TG)6	27	7,6	c
Unigene525	3217	2253	2272	(ACAT)5	20	5	p4
Unigene526	1239	452	564	(A)11caagcagccaaactacgtggttgccccccaaaaatgtgttcacactttctcttgttcatgtgttcaagctcccaagctacatcttttttc(T)12	113	11,12	c
Unigene527	390	56	65	(CT)5	10	5	p2
Unigene528	909	569	578	(CA)5	10	5	p2
Unigene530	794	760	781	(CA)11	22	11	p2
Unigene532	2713	45	56	(CT)6	12	6	p2
Unigene534	838	11	94	(GA)5cagaggaaagaagagagagacaggcagtgatagaccc(GA)5caggcagtgatagacct(GA)5	84	5,5,5	c
Unigene536	333	250	259	(AG)5	10	5	p2
Unigene537	556	265	285	(AAC)7	21	7	p3
Unigene539	3363	2674	2691	(CTC)6	18	6	p3
Unigene540	708	486	509	(TG)12	24	12	p2
Unigene544	1255	180	199	(TAGCT)4	20	4	p5
Unigene545	441	200	209	(AC)5	10	5	p2
Unigene546	1302	130	273	(TG)5c(GT)5gagttttaaggaaaaatgaagagaaatttccttttttgtgagattccaaag(CTGTA)3acaggactgatttactcttgtatatgtctaataatacagaaaagagc(A)10	144	5,5,3,10	c
Unigene546	1302	934	1050	(T)14gccataaatttggaaattgctatttcctcttctagtgcctgtattagtgagtaatacatgcaaaaaaataacactggagagggccttg(T)15	117	14,15	c
Unigene547	2034	1065	1084	(TG)10	20	10	p2
Unigene547	2034	1482	1566	(TC)7ttcccacattcctgtcactcttcagctgtctctgtcagaaataaagcttgaaaaggcc(A)13	85	7,13	c
Unigene549	1056	296	413	(TCC)5tctgcgtagtcgtcttcgtcctcgtcgtcatcctgttcggcccggttcacttgaaagctcagccccacctctcctccctccgagc(CGTCCT)3	118	5,3	c
Unigene551	330	182	199	(TTG)6	18	6	p3
Unigene555	2284	360	377	(AC)9	18	9	p2
Unigene555	2284	2265	2280	(CA)8	16	8	p2
Unigene557	1965	17	40	(ACCG)6	24	6	p4
Unigene557	1965	823	837	(CTT)5	15	5	p3
Unigene559	269	129	140	(AC)6	12	6	p2
Unigene560	1580	520	561	(GT)21	42	21	p2
Unigene562	2661	24	33	(TG)5	10	5	p2
Unigene564	1682	787	801	(TAA)5	15	5	p3
Unigene569	2898	158	171	(GA)7	14	7	p2
Unigene569	2898	398	432	(T)22gc(T)11	35	22,11	c
Unigene569	2898	1126	1251	(A)12cagtgaatctccacctctctcttatccgtgcattggttcacaaaaaggaatcgctgatatcagttatgactgataatcatctgttttcatgtttc(T)19	126	12,19	c
Unigene569	2898	1679	1688	(CA)5	10	5	p2
Unigene569	2898	2573	2748	(AC)13atgcacacagggaagggctcgacccaa(C)10tcgc(CA)5tccccatggcctggtctgtcagagagtctgtggtcagcaggttgtaaatgaagcagcgttttcattcat(AC)15	176	13,10,5,15	c
Unigene570	902	883	900	(TGC)6	18	6	p3
Unigene571	2125	944	963	(AC)10	20	10	p2
Unigene575	849	61	75	(TCT)5	15	5	p3
Unigene578	342	263	274	(CT)6	12	6	p2
Unigene580	2595	858	872	(CAG)5	15	5	p3
Unigene581	555	41	130	(AC)5gtacgtcgtacagaacacttagcagagtatatgatgaaaaaaaa(GT)18	90	5,18	c
Unigene581	555	243	400	(GT)21(GA)7gtgagcacggagttcacatgtaaataatcgtgtgactccaagccaactaaagtgaatcaagagttcaacaattgaatgtgaaccgattaagt(A)10	158	21,7,10	c
Unigene584	981	118	151	(GT)17	34	17	p2
Unigene585	555	368	382	(TTGTT)3	15	3	p5
Unigene592	4700	368	511	(G)10cggaagatctgcgtaagattcatcatcagtcaagt(CTG)8tgtcgactgactgagagtacctcttaaggaagatctgcgtaagattcatcatcagtcaag(GCT)5	144	10,8,5	c
Unigene592	4700	3698	3707	(CA)5	10	5	p2
Unigene592	4700	4337	4352	(CT)8	16	8	p2
Unigene596	1591	448	484	(CA)6t(AC)12	37	6,12	c
Unigene603	590	146	246	(CAGGAC)3caggttctgacccgacacacagacccctcccacatgcagacgtgtcatcatgctgtttgaatcaaagtag(A)13	101	3,13	c
Unigene606	1209	1	107	(A)13cacaataagacaacaatggtaacttgtggacttgtggagtccaacaagtgtgtcaagcttgattgagag(GT)6tta(TG)5	107	13,6,5	c
Unigene606	1209	218	227	(AG)5	10	5	p2
Unigene606	1209	1199	1208	(GT)5	10	5	p2
Unigene607	2807	2419	2501	(T)14aaatgtctgttgtgagaccaatgcaccaccttttcatgtcaggttgtgaagta(TG)8	83	14,8	c
Unigene608	1242	214	231	(AAC)6	18	6	p3
Unigene608	1242	641	723	(AG)10tgagaaatttaaccgaatagtcgagaactattaagggcacatacagt(AC)8	83	10,8	c
Unigene616	3283	3041	3052	(CA)6	12	6	p2
Unigene631	1194	497	519	(T)10(TTG)5*	23	10,5	c*
Unigene631	1194	865	1069	(T)12cctgttttttctcccattctctcagtaggcagtaacacttaacattgttttctaggtttgtaaatgttttatc(T)25aaaaac(A)17gtaaaaacagtttaatgtgttaatgaacacagtctcattttaagatacctggggcaaaac(A)12	205	12,25,17,12	c
Unigene633	376	359	368	(GA)5	10	5	p2
Unigene649	1013	389	535	(T)10atggattcctacatggacttactggatcttttatctcctagtttttatttatctcttcacagtgatggtggctcaagtgctggccacatgtgcagcacaa(AT)5agatatattttctttc(T)11	147	10,5,11	c
Unigene653	2719	555	572	(GACAGA)3	18	3	p6
Unigene655	1452	1078	1097	(TC)10	20	10	p2
Unigene658	770	145	154	(TC)5	10	5	p2
Unigene661	231	189	198	(GA)5	10	5	p2
Unigene664	225	179	188	(TC)5	10	5	p2
Unigene668	508	1	119	(T)10aattctctttttcactaaatcttaaagtttgtttgtgtgttggatgggtgcttttctgtccttcactgcatcgccgccacagctggaatgtctgacggg(T)10	119	10,10	c
Unigene668	508	392	409	(GT)9	18	9	p2
Unigene669	371	1	122	(AC)9aggcaggcagccgggggagcgggatctccctatgaatgtttttcagctggcctggacgcacacgcacattcacacacctatagatg(CA)9	122	9,9	c
Unigene672	1398	931	950	(TGATT)4	20	4	p5
Unigene676	723	507	521	(ACG)5	15	5	p3
Unigene677	694	252	310	(T)10caaacacatgtacagtgtttgtattcattcagc(GT)8	59	10,8	c
Unigene682	1983	1	24	(CAGA)6	24	6	p4
Unigene682	1983	589	598	(GT)5	10	5	p2
Unigene682	1983	1330	1347	(ACA)6	18	6	p3
Unigene682	1983	1888	1903	(AAAC)4	16	4	p4
Unigene686	737	685	694	(CT)5	10	5	p2
Unigene687	2496	2396	2405	(GT)5	10	5	p2
Unigene689	3457	2555	2569	(AAG)5	15	5	p3
Unigene693	2633	308	331	(ATGG)6	24	6	p4
Unigene693	2633	717	731	(TTGTC)3	15	3	p5
Unigene695	3118	265	282	(GCA)6	18	6	p3
Unigene695	3118	1414	1431	(CAC)6	18	6	p3
Unigene697	2192	207	216	(AT)5	10	5	p2
Unigene697	2192	1262	1285	(GAG)8	24	8	p3
Unigene697	2192	1871	1994	(GT)9gaggttgtcgacgtggaactgagattgaaatcaaagagtcttaagagctttgaggacctctccattatctcaaatgtctcatttttcttggttg(A)12	124	9,12	c
Unigene698	2558	2419	2433	(GAG)5	15	5	p3
Unigene702	467	1	12	(GA)6	12	6	p2
Unigene702	467	121	134	(GT)7	14	7	p2
Unigene702	467	283	317	(CTGT)4(TG)11*	35	4,11	c*
Unigene707	925	338	349	(AT)6	12	6	p2
Unigene709	1623	252	269	(GGA)6	18	6	p3
Unigene709	1623	799	813	(AAG)5	15	5	p3
Unigene709	1623	1583	1608	(AC)13	26	13	p2
Unigene711	827	338	353	(GA)8	16	8	p2
Unigene711	827	491	555	(T)25caagcaaattctagtgtctgcatgtaaa(AT)6	65	25,6	c
Unigene711	827	707	825	(T)11cagacgcattttcccccaaaaactactccacacgctagactagtgactagagaagtgaaacggtcataaggcgaaactgtggcagaaggatga(GAG)5	119	11,5	c
Unigene712	700	268	357	(T)12ctctcttggaaaaaagcccataaaaatatctgaaatgtaacaaaatctggcc(T)26	90	12,26	c
Unigene713	255	105	122	(GAG)6	18	6	p3
Unigene714	290	18	32	(AAAAC)3	15	3	p5
Unigene715	2035	1757	1771	(CTC)5	15	5	p3
Unigene716	2144	211	225	(CACCA)3	15	3	p5
Unigene717	2475	1651	1665	(GAG)5	15	5	p3
Unigene717	2475	2284	2298	(GAT)5	15	5	p3
Unigene718	361	306	320	(AAAAC)3	15	3	p5
Unigene719	923	1	34	(TG)17	34	17	p2
Unigene723	581	5	28	(GAGAGG)4	24	4	p6
Unigene723	581	157	199	(AC)11tcaactcat(AC)6	43	11,6	c
Unigene723	581	391	416	(AC)13	26	13	p2
Unigene725	252	24	47	(GGT)8	24	8	p3
Unigene725	252	162	175	(AT)7	14	7	p2
Unigene726	1354	1	39	(GAA)13	39	13	p3
Unigene727	283	260	283	(GCA)8	24	8	p3
Unigene728	3304	488	505	(CTG)6	18	6	p3
Unigene741	3333	2456	2470	(CAGAG)3	15	3	p5
Unigene743	329	28	45	(GAT)6	18	6	p3
Unigene744	2393	685	694	(CT)5	10	5	p2
Unigene744	2393	2088	2097	(TG)5	10	5	p2
Unigene748	3699	7	21	(TCAAG)3	15	3	p5
Unigene748	3699	138	197	(CTCCT)12	60	12	p5
Unigene751	318	75	89	(AGATT)3	15	3	p5
Unigene752	1091	233	244	(TG)6	12	6	p2
Unigene757	5032	2958	2984	(AGG)9	27	9	p3
Unigene757	5032	3994	4003	(TC)5	10	5	p2
Unigene759	1048	670	679	(AC)5	10	5	p2
Unigene762	331	31	121	(T)11gtgttttattggaatgattatgtagctcttggatgtagttctgacaataataaagatggtgtttcacatg(T)10	91	11,10	c
Unigene763	1812	1772	1803	(CT)16	32	16	p2
Unigene765	1939	322	333	(GT)6	12	6	p2
Unigene765	1939	1879	1931	(AC)5atgtccaactgggcaggatgtcatatcactgcc(TG)5	53	5,5	c
Unigene767	596	223	237	(TTC)5	15	5	p3
Unigene768	1468	863	877	(TCAGA)3	15	3	p5
Unigene770	218	6	20	(TTTTG)3	15	3	p5
Unigene776	6133	2677	2724	(AC)24	48	24	p2
Unigene776	6133	3848	3862	(TGA)5	15	5	p3
Unigene776	6133	4279	4288	(AT)5	10	5	p2
Unigene779	1123	298	324	(TTAGC)3(A)12	27	3,12	c
Unigene783	767	357	371	(AAG)5	15	5	p3
Unigene784	582	240	319	(AGG)5gggaggaggaggaaggcggc(GAG)15	80	5,15	c
Unigene785	705	284	301	(AC)9	18	9	p2
Unigene792	1838	108	125	(AGA)6	18	6	p3
Unigene794	344	83	124	(T)25aaa(T)14	42	25,14	c
Unigene797	1126	566	617	(T)11ctttacaa(T)10gcttcattcgtg(T)11	52	11,10,11	c
Unigene798	529	90	227	(T)27gtttttttgttcatgatggatttctgatttttaaccccgagaaactacacgtcccatctcaacaaaataatgtttaataagaataataataattac(AAT)5	138	27,5	c
Unigene800	999	6	23	(GCC)6	18	6	p3
Unigene806	289	189	203	(CAC)5	15	5	p3
Unigene807	309	274	297	(AC)12	24	12	p2
Unigene812	244	189	198	(AC)5	10	5	p2
Unigene815	1023	352	371	(CCTCA)4	20	4	p5
Unigene817	454	375	435	(CT)10catacacacacttgcacta(AC)11	61	10,11	c
Unigene824	304	148	157	(CA)5	10	5	p2
Unigene827	288	1	75	(GT)9gcaagctggctgcatgggtcattgtgcttctcctatgcgtgct(TG)7	75	9,7	c
Unigene827	288	200	247	(CA)11tgcatacacgcaggcg(CA)5	48	11,5	c
Unigene831	820	337	357	(CTC)7	21	7	p3
Unigene837	1078	517	561	(AGA)15	45	15	p3
Unigene851	580	310	435	(A)11caacaaaaaaaaaccagaaatcaagtgacggggggttgaaatgttcagtccccctccctgcccaaaaagatgcgacataaaaaaggtcccac(T)23	126	11,23	c
Unigene853	470	115	142	(TGTGTT)3(TG)5	28	3,5	c
Unigene862	1253	237	248	(CT)6	12	6	p2
Unigene865	1287	996	1023	(CA)14	28	14	p2
Unigene872	239	101	112	(CT)6	12	6	p2
Unigene873	490	230	249	(GT)10	20	10	p2
Unigene875	1783	1290	1307	(CCT)6	18	6	p3
Unigene884	391	62	76	(AAAAC)3	15	3	p5
Unigene892	455	83	114	(CCAT)8	32	8	p4
Unigene893	1120	1031	1040	(TG)5	10	5	p2
Unigene895	311	38	160	(GAG)6ggatatgtggtccgcgatgagatcagtgaagagggattacagggtgagctggaagaggaggaggaggaaggagtagaggcagcagaggtc(GAG)5	123	6,5	c
Unigene897	1378	83	98	(CA)8	16	8	p2
Unigene899	1835	1510	1542	(TGA)11	33	11	p3
Unigene902	673	640	657	(CAG)6	18	6	p3
Unigene910	1181	1120	1129	(AC)5	10	5	p2
Unigene912	1646	595	609	(TGC)5	15	5	p3
Unigene924	3413	3210	3312	(GTG)6gcggatgaatcaactcccgtgttgctttaaagaagcgacgagccttgtttatattcgtggcatttcgtc(TGTT)4	103	6,4	c
Unigene929	442	346	359	(CA)7	14	7	p2
Unigene931	529	318	352	(TC)6(AC)5t(CA)6	35	6,5,6	c
Unigene941	818	323	480	(AC)6cagtcttaaacacacttttcggtaaagttggtgtannnnnnnntccggtgaagc(GT)12atgtgtgagtatatatttttttaaataacacaaagcgcagatgcagcctggtt(ACC)5	158	6,12,5	c
Unigene941	818	606	658	(AAAATA)3ataaaataaaaaggctaactcaaaa(AC)5	53	3,5	c
Unigene943	275	218	227	(TC)5	10	5	p2
Unigene949	3705	294	303	(TC)5	10	5	p2
Unigene949	3705	1186	1199	(GT)7	14	7	p2
Unigene949	3705	3438	3453	(CTTC)4	16	4	p4
Unigene949	3705	3568	3582	(CTC)5	15	5	p3
Unigene965	2016	208	222	(CCA)5	15	5	p3
Unigene979	304	184	203	(AAAGT)4	20	4	p5
Unigene986	477	119	128	(TG)5	10	5	p2
Unigene988	1582	1238	1255	(CTG)6	18	6	p3
Unigene989	2483	1265	1294	(GAA)5(GAG)5	30	5,5	c
Unigene995	1913	1014	1023	(AG)5	10	5	p2
Unigene998	602	329	376	(TCCAG)3(TCCAT)3tcc(AGTCT)3	48	3,3,3	c
Unigene1002	708	172	186	(AGCAA)3	15	3	p5
Unigene1006	3208	2546	2560	(AGA)5	15	5	p3
Unigene1006	3208	3196	3207	(AC)6	12	6	p2
Unigene1009	1348	257	296	(GA)6gcgagaggggggg(A)15	40	6,15	c
Unigene1011	368	247	267	(CAG)7	21	7	p3
Unigene1020	1296	28	78	(A)10tatgaatctgttccaaaagatggaga(GAGAG)3	51	10,3	c
Unigene1024	305	110	133	(AC)12	24	12	p2
Unigene1043	555	279	294	(TG)8	16	8	p2
Unigene1043	555	435	446	(CA)6	12	6	p2
Unigene1048	2927	2308	2346	(AC)5g(CA)14	39	5,14	c
Unigene1048	2927	2750	2777	(GAT)6(ATGAT)3*	28	6,3	c*
Unigene1054	606	163	183	(GGT)7	21	7	p3
Unigene1056	681	267	281	(GAG)5	15	5	p3
Unigene1057	373	19	33	(TCAGC)3	15	3	p5
Unigene1057	373	161	172	(CT)6	12	6	p2
Unigene1061	1676	1406	1494	(T)14atatagtgttactaaatcagttgttgtcgtgaaccacttgttgatgacttgttcaatatgttgta(TG)5	89	14,5	c
Unigene1067	653	86	128	(GT)5ggcataaagtgtgtgtgca(TG)7	43	5,7	c
Unigene1069	673	660	673	(AC)7	14	7	p2
Unigene1074	480	116	130	(CAC)5	15	5	p3
Unigene1076	1221	807	824	(CAGGAT)3	18	3	p6
Unigene1078	562	102	201	(GT)18gacggacggcgtcctgcatgactgaacatgtacacaaagcaggagggaca(AC)7	100	18,7	c
Unigene1085	1837	1591	1614	(TGTTGA)4	24	4	p6
Unigene1093	292	122	240	(AC)8ccacacaaacgcacacccacacacaaacacacagggagaaatacattagcatggacaaggacgtaactggcgcccacatatacatggt(ACATG)3	119	8,3	c
Unigene1104	1105	641	650	(AG)5	10	5	p2
Unigene1105	1710	616	654	(GAG)5acgatggctgtg(GA)6	39	5,6	c
Unigene1107	1888	399	430	(AC)16	32	16	p2
Unigene1111	1638	58	67	(CA)5	10	5	p2
Unigene1114	242	79	90	(TG)6	12	6	p2
Unigene1117	245	214	228	(TCC)5	15	5	p3
Unigene1120	575	118	203	(T)13aaaaagttttaaagaagtaaacttttaaacaacatttaaaaatgttgtttaaagtccaagcaa(T)10	86	13,10	c
Unigene1125	652	256	285	(GGTCTC)5	30	5	p6
Unigene1138	275	190	204	(TGT)5	15	5	p3
Unigene1143	2252	100	140	(T)11gaaaagcagtgtctgtag(T)12	41	11,12	c
Unigene1145	1798	1653	1700	(CA)7ccagctgtacaa(GT)11	48	7,11	c
Unigene1146	3356	389	398	(CT)5	10	5	p2
Unigene1146	3356	2682	2691	(CA)5	10	5	p2
Unigene1150	445	43	84	(GT)5gcgtgtag(GT)7(AT)5	42	5,7,5	c
Unigene1158	1018	955	969	(GAG)5	15	5	p3
Unigene1160	949	655	668	(AC)7	14	7	p2
Unigene1162	275	7	20	(GT)7	14	7	p2
Unigene1167	1049	953	1024	(AC)5aa(AC)5tcaccctgtatgatacagctgcacac(TGCTAA)4	72	5,5,4	c
Unigene1168	438	234	243	(TG)5	10	5	p2
Unigene1172	4331	330	358	(GT)8ttt(C)10	29	8,10	c
Unigene1172	4331	4283	4297	(TCC)5	15	5	p3
Unigene1179	512	51	138	(T)11ctgaatgaccggctgctttgtttggta(AC)25	88	11,25	c
Unigene1192	246	31	42	(GT)6	12	6	p2
Unigene1196	430	260	307	(GT)7(GA)7(GT)10	48	7,7,10	c
Unigene1208	1058	143	152	(CT)5	10	5	p2
Unigene1210	491	105	120	(TCTA)4	16	4	p4
Unigene1210	491	342	356	(TAGTA)3	15	3	p5
Unigene1216	600	537	551	(ATTGT)3	15	3	p5
Unigene1220	379	211	318	(TC)9cccctctccccctctctcttcctcgctctctcgtactgtatgagctattgtgtctggggcaggactgtggtctgt(GCCAG)3	108	9,3	c
Unigene1229	449	33	60	(AAAG)7	28	7	p4
Unigene1231	656	410	437	(CA)14	28	14	p2
Unigene1233	249	74	93	(AAAAT)4	20	4	p5
Unigene1242	869	214	223	(AC)5	10	5	p2
Unigene1256	309	108	129	(GT)11	22	11	p2
Unigene1256	309	265	278	(GT)7	14	7	p2
Unigene1258	2208	1423	1432	(AC)5	10	5	p2
Unigene1261	769	96	246	(T)11cttcttttg(T)24g(T)11aaatattttttatatatttttttgttgtttttatgtgtcaaaaaaatagccttagcgctttttgatcgacattaggagccgttgg(GT)5	151	11,24,11,5	c
Unigene1261	769	416	435	(CCCTC)4	20	4	p5
Unigene1269	610	490	540	(AC)10tgatacacctg(CA)10	51	10,10	c
Unigene1275	674	68	77	(GT)5	10	5	p2
Unigene1279	586	108	117	(TG)5	10	5	p2
Unigene1294	227	165	188	(GAACCA)4	24	4	p6
Unigene1308	260	151	162	(AC)6	12	6	p2
Unigene1309	997	4	13	(AC)5	10	5	p2
Unigene1313	426	30	41	(TG)6	12	6	p2
Unigene1317	3214	3165	3180	(TAAA)4	16	4	p4
Unigene1318	252	185	226	(TACAGT)3ccaccaccacaag(A)11	42	3,11	c
Unigene1321	314	58	124	(TG)9tatgtgactggatacaggactag(CA)13	67	9,13	c
Unigene1321	314	245	272	(CA)14	28	14	p2
Unigene1330	246	1	37	(TTG)5ctgctgc(TGT)5	37	5,5	c
Unigene1342	612	1	36	(GT)18	36	18	p2
Unigene1342	612	158	187	(CCT)10	30	10	p3
Unigene1342	612	395	412	(GGA)6	18	6	p3
Unigene1343	488	464	478	(ACTGT)3	15	3	p5
Unigene1358	253	16	37	(GT)11	22	11	p2
Unigene1361	2911	1637	1646	(CA)5	10	5	p2
Unigene1361	2911	1840	1853	(TC)7	14	7	p2
Unigene1363	993	156	170	(GCTAA)3	15	3	p5
Unigene1366	684	15	32	(AAT)6	18	6	p3
Unigene1371	2247	660	669	(TA)5	10	5	p2
Unigene1373	1227	1038	1071	(AC)17	34	17	p2
Unigene1379	257	247	256	(AC)5	10	5	p2
Unigene1385	307	186	200	(AAAAT)3	15	3	p5
Unigene1400	1555	1093	1102	(AG)5	10	5	p2
Unigene1400	1555	1491	1545	(A)10ggaaaaggaagcaaagcgacttttgtttcttatg(A)11	55	10,11	c
Unigene1402	257	5	14	(TG)5	10	5	p2
Unigene1404	824	146	155	(TA)5	10	5	p2
Unigene1404	824	519	539	(TTA)7	21	7	p3
Unigene1409	608	58	67	(TG)5	10	5	p2
Unigene1414	248	78	102	(TTGTG)5	25	5	p5
Unigene1430	255	144	158	(ATTTT)3	15	3	p5
Unigene1436	248	191	206	(CAAA)4	16	4	p4
Unigene1447	1924	225	340	(T)15agatgactttataatttcccaaacagctggacattgtagttttttaaaaactttacttaacaggagattggtaatgaaggaacat(TCAC)4	116	15,4	c
Unigene1447	1924	785	794	(CA)5	10	5	p2
Unigene1456	315	279	314	(TG)18	36	18	p2
Unigene1461	890	414	453	(AG)10aaagagaa(AG)6	40	10,6	c
Unigene1465	1264	85	99	(ACA)5	15	5	p3
Unigene1474	1513	192	207	(GT)8	16	8	p2
Unigene1482	367	28	45	(GT)9	18	9	p2
Unigene1491	322	155	190	(AC)18	36	18	p2
Unigene1495	625	485	500	(TTTG)4	16	4	p4
Unigene1496	3453	743	756	(CA)7	14	7	p2
Unigene1506	501	305	322	(GAG)6	18	6	p3
Unigene1517	301	210	235	(AC)6at(AC)6	26	6,6	c
Unigene1525	615	218	231	(GA)7	14	7	p2
Unigene1531	402	253	277	(T)13c(T)11	25	13,11	c
Unigene1535	787	510	519	(CA)5	10	5	p2
Unigene1540	905	159	173	(TGT)5	15	5	p3
Unigene1540	905	396	419	(AC)12	24	12	p2
Unigene1540	905	741	758	(AC)9	18	9	p2
Unigene1543	315	143	156	(TG)7	14	7	p2
Unigene1544	1785	7	16	(GT)5	10	5	p2
Unigene1544	1785	344	358	(TTAGC)3	15	3	p5
Unigene1546	606	186	195	(TA)5	10	5	p2
Unigene1548	243	1	23	(T)10g(T)12	23	10,12	c
Unigene1552	443	246	259	(GT)7	14	7	p2
Unigene1554	977	269	283	(GTG)5	15	5	p3
Unigene1554	977	613	633	(TTC)7	21	7	p3
Unigene1565	432	16	41	(GT)13	26	13	p2
Unigene1565	432	188	203	(TC)8	16	8	p2
Unigene1568	575	108	128	(CTG)7	21	7	p3
Unigene1570	1262	236	270	(A)14cagcaggga(C)12	35	14,12	c
Unigene1570	1262	734	748	(CCT)5	15	5	p3
Unigene1572	2231	72	91	(AG)10	20	10	p2
Unigene1572	2231	468	549	(CT)9gtctcttgattgtgtcgcgatattccactgtagtagtactagtagtaga(AGT)5	82	9,5	c
Unigene1572	2231	781	808	(CA)14	28	14	p2
Unigene1572	2231	989	1008	(TCCA)5	20	5	p4
Unigene1577	259	240	254	(ATC)5	15	5	p3
Unigene1583	462	40	49	(AG)5	10	5	p2
Unigene1584	952	880	891	(AT)6	12	6	p2
Unigene1611	864	272	295	(CT)5(CA)7	24	5,7	c
Unigene1615	237	193	208	(AC)8	16	8	p2
Unigene1617	4065	3420	3434	(CCCGA)3	15	3	p5
Unigene1617	4065	3651	3670	(GAGGA)4	20	4	p5
Unigene1617	4065	3784	4028	(A)24ctattaaat(A)12gcttgagggtttttcatagtttattattgttgttgttgctgtttgattcaggctccccccctcccccccagccctttctaaagcccctctctgcgtgaag(A)14ggctcaccctgctgctctgcctccagtttggtacagtattaccacgttttgttttatttttctaaggaagtaagga(AG)5	245	24,12,14,5	c
Unigene1619	530	488	505	(GA)9	18	9	p2
Unigene1629	2056	255	272	(TTG)6	18	6	p3
Unigene1644	245	55	70	(TAAT)4	16	4	p4
Unigene1657	999	446	463	(GAAGAG)3	18	3	p6
Unigene1657	999	649	703	(CA)17tacatgt(AC)7	55	17,7	c
Unigene1657	999	806	815	(AC)5	10	5	p2
Unigene1658	2111	1034	1045	(CA)6	12	6	p2
Unigene1667	506	304	313	(TC)5	10	5	p2
Unigene1674	1079	304	321	(AAAACA)3	18	3	p6
Unigene1684	400	115	124	(TA)5	10	5	p2
Unigene1699	1220	935	1040	(GA)7cccgcagagaa(AG)7atagatagacagagagagg(GA)24	106	7,7,24	c
Unigene1708	3185	2785	2800	(GACA)4	16	4	p4
Unigene1715	1840	1387	1402	(GT)8	16	8	p2
Unigene1716	1367	1042	1211	(CTT)23ctatgtgaagaattaccctccgcctgtcgtggactgcagagcttcatgttgcagctaatgctaaaaaaataccatgtagagttttat(A)14	170	23,14	c
Unigene1720	301	59	73	(GAG)5	15	5	p3
Unigene1727	262	1	95	(T)17ctttttgacaactattatgtttgctctgaaaaccaatcatgaaacttaagtgggttttaa(TTTGTT)3	95	17,3	c
Unigene1729	292	20	64	(TG)5cgtgcgtgcgtgtgtgtgc(GT)8	45	5,8	c
Unigene1736	348	151	172	(GT)11	22	11	p2
Unigene1740	396	285	323	(TG)8tatgtgtgtgaaa(AC)5	39	8,5	c
Unigene1767	237	1	40	(GATG)10	40	10	p4
Unigene1773	3341	718	735	(GCCACC)3	18	3	p6
Unigene1773	3341	971	991	(CCT)7	21	7	p3
Unigene1773	3341	2375	2389	(TGT)5	15	5	p3
Unigene1776	694	599	608	(CT)5	10	5	p2
Unigene1781	277	109	128	(GTCT)5	20	5	p4
Unigene1785	499	1	125	(CTT)12catctgatcattcttcttcttctttcttggtcttccttccatccgttctaatagatgcatcgc(A)26	125	12,26	c
Unigene1791	1994	395	422	(TC)14	28	14	p2
Unigene1794	650	121	136	(AGCT)4	16	4	p4
Unigene1804	768	152	165	(GT)7	14	7	p2
Unigene1806	264	14	103	(AAG)5aaaggtggagaagaagaagagagaaggggcggggggagagtaataaaccaaaac(AG)5g(GA)5	90	5,5,5	c
Unigene1807	265	109	126	(AT)9	18	9	p2
Unigene1814	1029	1012	1025	(AC)7	14	7	p2
Unigene1836	1290	1169	1188	(CAAA)5	20	5	p4
Unigene1844	287	105	218	(CAT)8tggtcactcatttctttttcagacattcatgagaacatttcacactcatcattaaagaataattagaagtgaaagagagc(GA)5	114	8,5	c
Unigene1856	520	114	135	(T)11c(T)10	22	11,10	c
Unigene1858	1088	671	700	(GAA)10	30	10	p3
Unigene1869	3526	1703	1714	(CA)6	12	6	p2
Unigene1869	3526	2107	2367	(GT)5ggattatttcttcatca(T)11ctttgagaaaacgggggcatcgaatccaaactnnnnnnnnnnnnnnnnnnnnnnnnnnnnnnnnnnnnnnnnnnnnncatgaggatt(TG)8tcttaatgcaacgcttgccccgatatgcatcaggaacaactcgac(A)12gtgaaggtgtcggacagagaggctgtcctctttannnnnnnnnnnnnnnnc(A)12	261	5,11,8,12,12	c
Unigene1875	933	282	376	(T)36aatgcacgttttgctgcgggggggtgtttgtgtgggg(GT)11	95	36,11	c
Unigene1890	737	515	524	(CA)5	10	5	p2
Unigene1894	1139	980	1003	(AC)12	24	12	p2
Unigene1895	1183	184	247	(CCA)10cacacagccgccg(CCT)7	64	10,7	c
Unigene1895	1183	887	901	(ACC)5	15	5	p3
Unigene1896	672	446	455	(GT)5	10	5	p2
Unigene1911	2097	951	962	(TG)6	12	6	p2
Unigene1912	1014	101	118	(GT)9	18	9	p2
Unigene1913	627	180	197	(GAGACA)3	18	3	p6
Unigene1914	1567	411	422	(AT)6	12	6	p2
Unigene1925	257	190	199	(AC)5	10	5	p2
Unigene1926	757	84	93	(AC)5	10	5	p2
Unigene1930	227	97	117	(GAG)7	21	7	p3
Unigene1938	715	443	457	(TCT)5	15	5	p3
Unigene1939	651	36	151	(AAG)9tggacagtggacacgatttgtaggcaaatgaagagggaggaaacatgtcactttctcaaaatgctttcc(T)20	116	9,20	c
Unigene1939	651	335	354	(TC)10	20	10	p2
Unigene1943	668	561	570	(TC)5	10	5	p2
Unigene1949	916	214	329	(CTC)6atcatcctccccatcacacgtccgataggaagggcccatgagctttttgcgctcttgctcggcctcccagttgctttctttca(GCT)5	116	6,5	c
Unigene1958	566	6	19	(GA)7	14	7	p2
Unigene1958	566	507	516	(AC)5	10	5	p2
Unigene1962	1229	286	297	(TA)6	12	6	p2
Unigene1962	1229	414	461	(CATG)4tacacgatgcatgtatgcgg(TC)6	48	4,6	c
Unigene1967	299	50	59	(AC)5	10	5	p2
Unigene1971	525	332	424	(TG)7cgctctcagaggagcagttcatgtagaaatgactgttcagtgtgtcatgggcaacccccacg(T)17	93	7,17	c
Unigene1980	851	715	840	(CA)5acattctgcaaaagtgattagctcccacaattgtgcttaacgtttccttacaaaactacaacacttttcctcgagcactgcttcaaatttggtaccattt(TTTA)4	126	5,4	c
Unigene1985	4189	1	128	(AC)14agaacttagtacacagttgtttactcgtctccactctccggaggtccctggagtgtgttgtctggtcgggtgcataaggtgggagg(GT)7	128	14,7	c
Unigene1985	4189	253	270	(TCC)6	18	6	p3
Unigene1985	4189	4034	4055	(AC)11	22	11	p2
Unigene1985	4189	4169	4188	(AC)10	20	10	p2
Unigene1986	489	6	147	(TC)8cggcaacatatcgccaccaccaccgcggccacattcctccgctcgggaaagagagaagaagaag(A)10cacacacactcacactttctggatac(T)26	142	8,10,26	c
Unigene1990	2145	396	425	(ACC)10	30	10	p3
Unigene1990	2145	1776	1909	(AC)8aagcaaagtaaaaaaaacaaaaaac(A)10cagtgaatgggactcacagtggaagcattgcctatgaacactgcaatgtaaggctat(AC)13	134	8,10,13	c
Unigene1991	1471	34	150	(A)10gaaagaaaaaagaaagacacttcacattttgcttgtgacctatacatgcctttatgatgaattcagcgggtctacaaaaagctggctgcggg(GAAAT)3	117	10,3	c
Unigene1991	1471	1378	1387	(CA)5	10	5	p2
Unigene1992	761	688	707	(GAACC)4	20	4	p5
Unigene1997	710	69	83	(AAAAG)3	15	3	p5
Unigene1997	710	322	336	(AAT)5	15	5	p3
Unigene2010	450	9	24	(TAGC)4	16	4	p4
Unigene2010	450	298	307	(TG)5	10	5	p2
Unigene2011	448	408	429	(TG)11	22	11	p2
Unigene2025	2442	753	767	(CTC)5	15	5	p3
Unigene2025	2442	1698	1715	(CTCCTT)3	18	3	p6
Unigene2026	2199	1519	1528	(TC)5	10	5	p2
Unigene2028	249	236	247	(AC)6	12	6	p2
Unigene2029	903	116	131	(AAAC)4	16	4	p4
Unigene2029	903	881	902	(AC)11	22	11	p2
Unigene2030	256	135	155	(ATC)7	21	7	p3
Unigene2032	3109	306	323	(ATGACG)3	18	3	p6
Unigene2032	3109	1867	1896	(CT)9cg(CT)5	30	9,5	c
Unigene2032	3109	2654	2816	(T)32(A)12cccaaagttttccggggg(T)16(G)16aaaccagcctttggcagc(GT)13ccatatgta(TG)8	163	32,12,16,16,13,8	c
Unigene2033	436	314	370	(A)15tccacttgtttttgtatggatgaatgcatttg(T)10	57	15,10	c
Unigene2035	1082	58	67	(AG)5	10	5	p2
Unigene2045	655	130	145	(CA)8	16	8	p2
Unigene2057	253	207	221	(TCC)5	15	5	p3
Unigene2060	486	1	154	(CA)5acagaaagtttggaggccatgcaggcaagcagtgggataccgacggataggaagtgacgggactgcatgaattgcagag(GA)18gtatgtaagagaaggaa(AG)6	154	5,18,6	c
Unigene2060	486	256	289	(GA)17	34	17	p2
Unigene2068	278	231	245	(CAA)5	15	5	p3
Unigene2072	470	51	74	(GGAGTG)4	24	4	p6
Unigene2072	470	222	280	(GGT)5gtaagaagtggagagtggtgaaggcg(CA)9	59	5,9	c
Unigene2075	375	329	370	(CAG)5ccgcctgct(CCA)6	42	5,6	c
Unigene2081	1218	405	488	(AAGCA)3tgtatgaggctgaaaaacagcgaacagtacgagaaatcaaa(AAAG)7	84	3,7	c
Unigene2089	312	116	168	(T)10gnnnnnnnnnnnnnnnnnnaag(T)21	53	10,21	c
Unigene2094	441	136	157	(GT)11	22	11	p2
Unigene2094	441	330	344	(CGGCT)3	15	3	p5
Unigene2099	677	209	218	(AG)5	10	5	p2
Unigene2100	384	97	106	(TG)5	10	5	p2
Unigene2107	632	505	530	(TG)6ta(TG)6	26	6,6	c
Unigene2111	378	46	69	(TG)12	24	12	p2
Unigene2111	378	242	332	(T)11cttcctgccaataaagcagcaacactgcggtgttaagagtctggacacggttaactgaacgcccacact(A)11	91	11,11	c
Unigene2117	638	256	271	(GT)8	16	8	p2
Unigene2130	494	452	469	(GT)9	18	9	p2
Unigene2132	1738	1436	1450	(GAGAG)3	15	3	p5
Unigene2137	1033	324	333	(CT)5	10	5	p2
Unigene2140	3143	2496	2530	(TG)11ttt(GA)5	35	11,5	c
Unigene2141	295	199	213	(CAGAA)3	15	3	p5
Unigene2145	1662	1377	1391	(CCG)5	15	5	p3
Unigene2146	870	4	127	(CCA)10cacacgcacacctccctcttttactgttggcactggataaactggcaaaccacagtcgttttgaaatgtggaatgaaagag(A)13	124	10,13	c
Unigene2148	587	355	368	(GT)7	14	7	p2
Unigene2150	246	31	40	(TG)5	10	5	p2
Unigene2157	441	116	127	(GA)6	12	6	p2
Unigene2158	310	37	58	(CT)11	22	11	p2
Unigene2162	254	134	177	(CTGT)5ctaacctg(TC)8	44	5,8	c
Unigene2164	366	100	109	(TC)5	10	5	p2
Unigene2172	278	242	257	(CTGA)4	16	4	p4
Unigene2173	3054	33	47	(TTTTC)3	15	3	p5
Unigene2176	716	92	140	(GT)17g(AT)7	49	17,7	c
Unigene2176	716	279	290	(TG)6	12	6	p2
Unigene2177	1638	56	70	(CAAAA)3	15	3	p5
Unigene2178	1041	80	103	(AC)5(ACACAG)3*	24	5,3	c*
Unigene2183	526	279	288	(GT)5	10	5	p2
Unigene2186	1631	1166	1201	(AC)18	36	18	p2
Unigene2196	1040	579	594	(AGGA)4	16	4	p4
Unigene2203	2820	2741	2811	(AC)5gtaagggaaccaacgtggcggagcgcggagtcaacaggaaaatggctatga(TG)5	71	5,5	c
Unigene2214	1544	1378	1422	(AAAG)4agggaaaaaaaagagagc(A)11	45	4,11	c
Unigene2215	1065	989	1065	(GGA)5aggaggagtgtggcggggtgtgtgcgcaggaggtgggtttaaaaaaaac(A)13	77	5,13	c
Unigene2217	373	175	189	(CTC)5	15	5	p3
Unigene2222	2126	315	329	(TAGTA)3	15	3	p5
Unigene2222	2126	2102	2125	(TG)12	24	12	p2
Unigene2223	625	568	582	(TTTTG)3	15	3	p5
Unigene2225	2189	173	301	(T)12ctttttatgctcctacaggagacgcggtcgccaacaggtcatttcatcgtgtttgtccgccgcctgagcactacttcaccagccagcaaatatata(TG)5a(GT)5	129	12,5,5	c
Unigene2225	2189	502	570	(T)17agtattacagtacaactgtaaaaacacttccggggaaag(A)13	69	17,13	c
Unigene2225	2189	843	1001	(A)13taaataaaaaagtgcattatcgcccgtgctgcctaggttggcctgggagtgtatttttt(A)10gatgccgcttccttcccgtcgaggagagtagtttggtgctgcagcggtaatgtagcatccaaaac(AG)6	159	13,10,6	c
Unigene2225	2189	2175	2189	(TCC)5	15	5	p3
Unigene2226	1370	921	935	(GAG)5	15	5	p3
Unigene2226	1370	1108	1125	(CA)9	18	9	p2
Unigene2229	415	155	199	(GA)5aattggagcaggggcagaga(CAG)5	45	5,5	c
Unigene2236	248	60	74	(TTAGC)3	15	3	p5
Unigene2237	754	604	613	(TG)5	10	5	p2
Unigene2242	795	190	199	(AG)5	10	5	p2
Unigene2245	530	323	334	(GT)6	12	6	p2
Unigene2246	2612	617	626	(AG)5	10	5	p2
Unigene2246	2612	842	859	(TCT)6	18	6	p3
Unigene2246	2612	2553	2610	(GT)5ata(TG)5gagctctgcgaggcctgct(GCTG)4	58	5,5,4	c
Unigene2255	1412	4	36	(GGA)11	33	11	p3
Unigene2269	834	444	453	(AG)5	10	5	p2
Unigene2270	231	32	126	(AG)8(GAGAGG)3*atctttcttccacaccaatgggggtttccaccgcagcagaggagg(AGA)7	95	8,3,7	c*
Unigene2282	385	32	278	(TA)6(TACAG)3*tctctgtattactcacagtgttggttctgttaccaaagccaaactaagatgtagttgtgatgagccatcctcagaggcagtcatgtattctg(TC)10tggatattttgttgttactctgtcctctttgctcgttctcctccctcagaattcagtagcacctaaagggggtcgagtcatgtagc(CT)12	247	6,3,10,12	c*
Unigene2283	590	12	26	(TGTTT)3	15	3	p5
Unigene2296	807	692	701	(AT)5	10	5	p2
Unigene2299	1125	224	233	(TG)5	10	5	p2
Unigene2306	1464	898	909	(CA)6	12	6	p2
Unigene2325	502	28	42	(GAG)5	15	5	p3
Unigene2336	1674	1345	1360	(TCTT)4	16	4	p4
Unigene2344	358	225	234	(TG)5	10	5	p2
Unigene2346	3061	2405	2414	(GT)5	10	5	p2
Unigene2346	3061	2807	2821	(AGG)5	15	5	p3
Unigene2359	322	97	124	(GT)14	28	14	p2
Unigene2360	240	225	239	(ATG)5	15	5	p3
Unigene2365	392	110	131	(A)11g(A)10	22	11,10	c
Unigene2366	859	764	784	(GAA)7	21	7	p3
Unigene2368	1333	1176	1208	(TC)6tactcaa(TC)7	33	6,7	c
Unigene2370	4216	4199	4216	(CCTCCG)3	18	3	p6
Unigene2374	1215	358	378	(GAG)7	21	7	p3
Unigene2378	1918	110	124	(GGA)5	15	5	p3
Unigene2378	1918	1510	1530	(CTC)7	21	7	p3
Unigene2383	640	241	250	(TC)5	10	5	p2
Unigene2384	414	405	414	(CA)5	10	5	p2
Unigene2387	265	112	126	(CCT)5	15	5	p3
Unigene2389	405	104	127	(CTGGAT)4	24	4	p6
Unigene2389	405	371	380	(CA)5	10	5	p2
Unigene2394	309	44	65	(CA)11	22	11	p2
Unigene2396	763	747	756	(TC)5	10	5	p2
Unigene2403	244	89	103	(TCC)5	15	5	p3
Unigene2404	626	14	23	(GT)5	10	5	p2
Unigene2405	1653	27	54	(CT)5tt(CTCA)4	28	5,4	c
Unigene2408	380	2	16	(TCA)5	15	5	p3
Unigene2419	567	6	17	(TG)6	12	6	p2
Unigene2423	1858	945	988	(T)15(A)29	44	15,29	c
Unigene2423	1858	1519	1532	(GT)7	14	7	p2
Unigene2423	1858	1679	1769	(GT)10ggatgatttcacatgtttgtcctcatgtgcgtgatgtatatgtgg(CA)5(TG)8	91	10,5,8	c
Unigene2427	453	220	237	(CCTCTT)3	18	3	p6
Unigene2434	269	33	42	(TC)5	10	5	p2
Unigene2451	3450	85	94	(GT)5	10	5	p2
Unigene2453	3106	93	307	(A)18gg(A)13gataggaaacagttcaggaccaagcaccaatcagtgaagaccccacccgacca(ACC)5agcagctgtggataaaacaaacacacccagctgttccagctggcttcacttcaccctctcctgatttgtacggaagtttattaatgacaaaattacann(A)15	215	18,13,5,15	c
Unigene2453	3106	1165	1185	(TAA)7	21	7	p3
Unigene2457	565	213	313	(CA)6tgcaccaacgtcacatgatcttaaaaagcactcatttgtgcatgcatgtccacatatgcag(AC)14	101	6,14	c
Unigene2465	866	5	19	(TTA)5	15	5	p3
Unigene2465	866	347	390	(CA)5(ACAG)4*t(CAGA)5	44	5,4,5	c*
Unigene2466	1000	287	302	(AC)8	16	8	p2
Unigene2466	1000	960	999	(TGGT)10	40	10	p4
Unigene2475	759	719	736	(CA)9	18	9	p2
Unigene2497	310	30	145	(TG)5tttgtttacattgcactcgtacaactgaagaagtggcctttggtataatgatgtgtacacacgttctccagagctgttctccaaaacagggagacc(A)10	116	5,10	c
Unigene2502	1096	90	125	(AC)18	36	18	p2
Unigene2502	1096	245	462	(GT)6gnnnnnngtgtgtttgagggtaaagaagggaggatttaagtgatgtaacattcactttag(CA)10g(AC)5gcttgacttaatctcttgatgagacatctgcttttcgggacagtaatacttcctactaaatagaaagagactactca(GT)19	218	6,10,5,19	c
Unigene2505	235	223	234	(CT)6	12	6	p2
Unigene2510	276	24	37	(TG)7	14	7	p2
Unigene2517	264	3	128	(TC)8tttctcagtcaggcgaaatgccccccatgctgattgatgtctgaaattagagcaaggaaggaagcagacctgtcgtgcctacctacataccaaaacac(A)12	126	8,12	c
Unigene2523	1438	914	931	(CCTGAT)3	18	3	p6
Unigene2525	280	107	140	(GT)17	34	17	p2
Unigene2531	243	95	104	(TG)5	10	5	p2
Unigene2532	249	156	190	(CAGAC)7	35	7	p5
Unigene2539	707	102	127	(CA)13	26	13	p2
Unigene2539	707	344	353	(AC)5	10	5	p2
Unigene2545	1041	389	409	(ACA)7	21	7	p3
Unigene2547	724	714	723	(AC)5	10	5	p2
Unigene2550	639	121	132	(AT)6	12	6	p2
Unigene2556	849	1	36	(TG)6tatgtgtgtgagaa(AG)5	36	6,5	c
Unigene2559	256	1	15	(TTC)5	15	5	p3
Unigene2562	861	205	222	(GGAGCT)3	18	3	p6
Unigene2567	826	537	546	(TG)5	10	5	p2
Unigene2575	939	421	468	(TTG)16	48	16	p3
Unigene2582	243	207	221	(AAAAC)3	15	3	p5
Unigene2593	761	283	320	(TA)6(CA)6cctc(CT)5	38	6,6,5	c
Unigene2593	761	745	756	(TG)6	12	6	p2
Unigene2596	259	106	126	(TGC)7	21	7	p3
Unigene2597	1751	639	658	(GATG)5	20	5	p4
Unigene2598	381	116	141	(GT)13	26	13	p2
Unigene2603	278	143	160	(ATC)6	18	6	p3
Unigene2614	815	382	399	(TG)9	18	9	p2
Unigene2622	2820	1645	1659	(GAC)5	15	5	p3
Unigene2631	1078	100	111	(AT)6	12	6	p2
Unigene2636	1612	501	515	(AGATT)3	15	3	p5
Unigene2638	1589	114	127	(TA)7	14	7	p2
Unigene2640	1939	1827	1842	(TTTC)4	16	4	p4
Unigene2660	328	174	185	(GA)6	12	6	p2
Unigene2668	429	199	213	(TCAAA)3	15	3	p5
Unigene2673	702	112	125	(TG)7	14	7	p2
Unigene2676	1072	900	917	(GT)9	18	9	p2
Unigene2687	543	2	22	(T)10(TTTTG)3*	21	10,3	c*
Unigene2690	835	59	444	(GCTCG)4gctcactggggttctcctgggcctgagctgtcctggctcgaggccacctctctaggccttt(TC)5tgtctttctctctcacatgtgtgcgtgtgtgc(GT)6atgctcagaatcagctcatgggttattagcgaagtagtaatcctgtcttttcagccactgagcttgaaaagttcacggcagcagggcaagt(GA)13ggaggttaaggggttaatcattactgtaagacgggactggaaaagtcaggcatgtgaggccccccctgtcctgaaaggccctctcctctaactatg(CA)19	386	4,5,6,13,19	c
Unigene2690	835	673	785	(CA)15ttcacaccctcacccccaccacagtcctgtgtctgtatttaaactgacagctgcct(TAC)9	113	15,9	c
Unigene2701	1940	390	423	(A)18nnnnnn(A)10	34	18,10	c
Unigene2701	1940	663	680	(GAG)6	18	6	p3
Unigene2701	1940	1318	1332	(GCC)5	15	5	p3
Unigene2701	1940	1740	1784	(ATC)15	45	15	p3
Unigene2702	493	11	36	(CA)6cg(CA)6	26	6,6	c
Unigene2709	1143	683	732	(G)12tttgcactgaccaagccagaacctccgc(G)10	50	12,10	c
Unigene2711	718	310	319	(CT)5	10	5	p2
Unigene2712	259	37	48	(CT)6	12	6	p2
Unigene2716	733	114	158	(A)14nnnnnnnnnnnnnttctgga(G)11	45	14,11	c
Unigene2717	418	366	381	(CA)8	16	8	p2
Unigene2723	1073	301	315	(TTG)5	15	5	p3
Unigene2730	991	351	365	(AGG)5	15	5	p3
Unigene2731	471	201	448	(CCT)13tgatcaaaccatcagtgctgtactcacagaaagctgaatgtggttatgttttgacagaccgggcacaccgctggc(CT)8ttctgttgtcgtcgtcctgaaaactgaatgcatgaaaacatgaaaacatgaaaacagcatgaacacgtgatcatgtgatgaaaaaaaacaaaagaaggaa(CTCTTC)3	248	13,8,3	c
Unigene2736	615	195	209	(TTC)5	15	5	p3
Unigene2737	418	256	297	(AG)7tgggggagagagaa(AG)7	42	7,7	c
Unigene2744	3825	3687	3701	(CTT)5	15	5	p3
Unigene2750	452	435	444	(CA)5	10	5	p2
Unigene2762	1556	492	518	(GAG)5(GGAG)4*	27	5,4	c*
Unigene2762	1556	621	641	(GAG)7	21	7	p3
Unigene2772	889	1	223	(AC)18ataaataagcgcacaccgtctctccagcaggaaacgacacgagccatgcactttttattacagctcccttgc(TTCCA)4ttcacttagcccctgcaaacccccatcagagaccctgtttctccccttgctggtgctaaatgaagaacagtcggccgtgacgatg(AC)5	223	18,4,5	c
Unigene2776	3303	102	116	(AAC)5	15	5	p3
Unigene2776	3303	2711	2728	(GTT)6	18	6	p3
Unigene2778	662	238	357	(A)21gcttcatataggggctttaataaatgtcacactgagccacagtaaagtgttctgggtgctgttgtgtttttacctgactgaaatgacca(GT)5	120	21,5	c
Unigene2790	758	502	528	(GAA)9	27	9	p3
Unigene2793	335	69	124	(TTCTA)3ttcaagctgttcaaattcacttgtattcc(T)12	56	3,12	c
Unigene2795	838	520	630	(AAG)8aaagtggcagaggaagaggagagccacgttgttcaaaagaataagaaagatttggaggagagtaacgttgtt(AAG)5	111	8,5	c
Unigene2819	1277	65	76	(AC)6	12	6	p2
Unigene2823	3867	2233	2247	(GAC)5	15	5	p3
Unigene2823	3867	2779	2793	(GGT)5	15	5	p3
Unigene2825	325	146	194	(A)15gggggaaaaacaatataaatt(A)13	49	15,13	c
Unigene2832	280	245	280	(AC)18	36	18	p2
Unigene2838	399	17	32	(GT)8	16	8	p2
Unigene2844	1431	1409	1423	(ACCCA)3	15	3	p5
Unigene2847	253	121	130	(CA)5	10	5	p2
Unigene2849	1856	620	631	(AT)6	12	6	p2
Unigene2852	438	258	309	(AACA)13	52	13	p4
Unigene2861	2862	445	454	(GA)5	10	5	p2
Unigene2861	2862	1372	1381	(GA)5	10	5	p2
Unigene2866	975	318	335	(ATG)6	18	6	p3
Unigene2871	345	103	126	(CA)5ttat(CA)5	24	5,5	c
Unigene2878	1484	1212	1225	(CA)7	14	7	p2
Unigene2905	1625	245	267	(AC)5gcg(CA)5	23	5,5	c
Unigene2905	1625	420	435	(GT)8	16	8	p2
Unigene2906	3774	671	688	(TC)9	18	9	p2
Unigene2907	532	93	108	(CA)8	16	8	p2
Unigene2907	532	321	338	(AGG)6	18	6	p3
Unigene2908	2220	178	303	(ATC)7atgttcctgtgtgattccaggtaaacccgctccccatcccccaggctaagacacatggacctcttgtaaacatgatgcaaatcgatctttgcttc(T)10	126	7,10	c
Unigene2915	1449	908	939	(AG)5gaagacgc(TG)7	32	5,7	c
Unigene2924	609	183	207	(ACTGA)5	25	5	p5
Unigene2938	593	144	157	(AT)7	14	7	p2
Unigene2941	421	252	261	(AG)5	10	5	p2
Unigene2947	248	12	29	(AGCTAA)3	18	3	p6
Unigene2951	778	122	131	(GT)5	10	5	p2
Unigene2959	301	106	132	(T)10gtttttg(T)10	27	10,10	c
Unigene2968	1178	1071	1085	(GAG)5	15	5	p3
Unigene2971	824	12	129	(T)17aaacacactacacacaaccaatccacatacattcagggtgcaactgatttgttttaccgttgccgtgtctacaccttgtaactccaa(T)14	118	17,14	c
Unigene2971	824	367	468	(AC)5(A)14tcactgtggatgaggggaactacaagtgtgtgttccacaaacatgttgtttcctgtttatctcc(GT)7	102	5,14,7	c
Unigene2974	271	1	21	(CTC)7	21	7	p3
Unigene2982	286	83	98	(AAAT)4	16	4	p4
Unigene2982	286	263	277	(CTTTT)3	15	3	p5
Unigene2985	3183	2772	2807	(T)13aa(AAG)7	36	13,7	c
Unigene2985	3183	3163	3172	(AT)5	10	5	p2
Unigene2998	2578	1573	1582	(GA)5	10	5	p2
Unigene2998	2578	2567	2578	(AC)6	12	6	p2
Unigene2999	917	618	637	(GT)10	20	10	p2
Unigene3001	1829	618	638	(TTG)7	21	7	p3
Unigene3008	1550	266	275	(CA)5	10	5	p2
Unigene3010	595	136	171	(CA)6ctcctctgacagga(GT)5	36	6,5	c
Unigene3014	599	578	597	(AG)10	20	10	p2
Unigene3015	1570	717	734	(GACTCT)3	18	3	p6
Unigene3022	3456	2043	2052	(TG)5	10	5	p2
Unigene3024	1124	232	247	(AT)8	16	8	p2
Unigene3024	1124	948	957	(TC)5	10	5	p2
Unigene3026	833	162	176	(ACATT)3	15	3	p5
Unigene3029	1306	1180	1217	(CA)19	38	19	p2
Unigene3031	3121	234	248	(TGC)5	15	5	p3
Unigene3031	3121	2760	2774	(TGTCT)3	15	3	p5
Unigene3031	3121	3056	3075	(AT)10	20	10	p2
Unigene3038	1907	199	208	(AT)5	10	5	p2
Unigene3038	1907	889	904	(AC)8	16	8	p2
Unigene3046	3746	3445	3456	(TG)6	12	6	p2
Unigene3046	3746	3726	3737	(CT)6	12	6	p2
Unigene3050	715	74	164	(GAG)5gcagcgtcctcctccagtctcacccggcctctcctcttccccttcttgtctctggcgc(TCTCCT)3	91	5,3	c
Unigene3054	3023	2924	2933	(GA)5	10	5	p2
Unigene3060	1668	507	647	(T)21gcgtgcttgcatggctgcctctgaagatgagaagattgctgtgaccagcctccatcac(CA)11aagacattttagcatggatgctctgtc(T)13	141	21,11,13	c
Unigene3060	1668	910	923	(GT)7	14	7	p2
Unigene3063	341	139	150	(TG)6	12	6	p2
Unigene3065	468	258	267	(CT)5	10	5	p2
Unigene3067	548	221	292	(CT)7(CA)29	72	7,29	c
Unigene3067	548	509	548	(TGTT)10	40	10	p4
Unigene3068	225	91	126	(GT)18	36	18	p2
Unigene3076	2252	1641	1666	(GT)13	26	13	p2
Unigene3079	491	410	427	(CTC)6	18	6	p3
Unigene3086	693	161	175	(ATG)5	15	5	p3
Unigene3086	693	405	516	(A)14cataagtgtctctaagtacttcgggacagtctccactgcccactgacttctttgtgttatctatttctgggcgtccagcccccaag(A)12	112	14,12	c
Unigene3090	283	93	128	(CA)18	36	18	p2
Unigene3095	1923	366	386	(GCT)7	21	7	p3
Unigene3096	2087	977	991	(TTTTG)3	15	3	p5
Unigene3103	318	97	207	(TG)16gagggggggcaggggttggcatgctgatcaacgcatttggcaccacacctcccttttcagtctcaacag(A)10	111	16,10	c
Unigene3104	342	219	228	(CA)5	10	5	p2
Unigene3127	401	217	230	(GT)7	14	7	p2
Unigene3129	1527	1260	1271	(GA)6	12	6	p2
Unigene3135	1979	1807	1816	(AC)5	10	5	p2
Unigene3136	1277	5	14	(CA)5	10	5	p2
Unigene3138	1533	846	860	(GGA)5	15	5	p3
Unigene3141	328	217	234	(CAGAGC)3	18	3	p6
Unigene3145	908	717	801	(AT)6aaaattgcatactacaaatcaatcacacacttccata(AC)18	85	6,18	c
Unigene3149	244	19	55	(GAA)7g(AGA)5	37	7,5	c
Unigene3157	1753	86	105	(CCGAG)4	20	4	p5
Unigene3158	264	119	133	(ATGTA)3	15	3	p5
Unigene3159	1751	992	1107	(AC)28aagcaggttattaggggaaaagaggagcatgcaatg(GGA)8	116	28,8	c
Unigene3159	1751	1562	1571	(GT)5	10	5	p2
Unigene3161	459	228	237	(TC)5	10	5	p2
Unigene3181	252	92	106	(GTTTT)3	15	3	p5
Unigene3185	1456	112	127	(GT)8	16	8	p2
Unigene3186	487	99	114	(AAAG)4	16	4	p4
Unigene3189	378	227	241	(AAAAC)3	15	3	p5
Unigene3192	238	88	139	(ATCT)13	52	13	p4
Unigene3195	791	508	523	(CA)8	16	8	p2
Unigene3197	250	127	136	(GT)5	10	5	p2
Unigene3201	1340	1264	1281	(TTC)6	18	6	p3
Unigene3202	1726	257	322	(TG)6(GT)27	66	6,27	c
Unigene3202	1726	438	507	(AC)6aacacaa(AC)7gcacacacacg(CA)13	70	6,7,13	c
Unigene3202	1726	1269	1288	(AAAAG)4	20	4	p5
Unigene3203	508	16	30	(TTAGC)3	15	3	p5
Unigene3212	928	21	127	(TG)5taaatattgctaactcaaagtacaaaaatattattggcaaagccaaactgtagcaccttcatcaacccacattacacgagtcc(A)14	107	5,14	c
Unigene3226	1545	850	867	(CTG)6	18	6	p3
Unigene3226	1545	1178	1393	(TGT)8tgctgcgccaggtgtcttctcatgagcaactctctgaactgtggactcatgttgccttgtggtcctgcttgcattgctccctgttgttgttgt(TGC)7agtgcagccatttgctgttgctgtagatttccaggtaacatcgggcgctgctgttgttgttgt(TGC)5	216	8,7,5	c
Unigene3241	943	149	158	(TC)5	10	5	p2
Unigene3241	943	631	657	(CA)5a(AC)8	27	5,8	c
Unigene3242	2323	365	380	(AATA)4	16	4	p4
Unigene3244	242	1	34	(AC)17	34	17	p2
Unigene3252	4135	945	954	(TA)5	10	5	p2
Unigene3256	1213	463	480	(TG)9	18	9	p2
Unigene3264	484	59	128	(GT)6gcgtgtgcgtgt(GTGTGC)3(GT)14	70	6,3,14	c
Unigene3267	243	174	197	(GACCAT)4	24	4	p6
Unigene3268	820	380	410	(T)17actc(T)10	31	17,10	c
Unigene3270	300	74	89	(AC)8	16	8	p2
Unigene3271	1036	358	367	(TG)5	10	5	p2
Unigene3280	1059	116	131	(GAGC)4	16	4	p4
Unigene3283	1152	508	517	(CT)5	10	5	p2
Unigene3289	258	33	48	(TG)8	16	8	p2
Unigene3291	1072	1000	1025	(GA)13	26	13	p2
Unigene3309	1451	51	68	(AGGTGG)3	18	3	p6
Unigene3310	691	464	478	(GGA)5	15	5	p3
Unigene3310	691	675	689	(GGA)5	15	5	p3
Unigene3313	771	706	721	(GGCA)4	16	4	p4
Unigene3317	1775	489	572	(CA)9(AC)17tgttgtgatcataggtaa(AC)7	84	9,17,7	c
Unigene3317	1775	941	960	(GTCT)5	20	5	p4
Unigene3322	475	317	328	(GT)6	12	6	p2
Unigene3328	345	316	343	(ATCA)7	28	7	p4
Unigene3329	285	217	228	(CT)6	12	6	p2
Unigene3333	1108	404	438	(ACAT)4acgcacg(CA)6	35	4,6	c
Unigene3340	381	103	146	(T)26caa(T)15	44	26,15	c
Unigene3352	1083	699	739	(AC)6aaacgcg(CA)11	41	6,11	c
Unigene3355	1206	842	872	(GT)6atc(TG)8	31	6,8	c
Unigene3358	2761	9	34	(GA)5gg(GA)7	26	5,7	c
Unigene3375	1121	741	754	(AC)7	14	7	p2
Unigene3381	1504	1154	1183	(CAG)10	30	10	p3
Unigene3382	544	211	225	(TGAAG)3	15	3	p5
Unigene3383	1497	14	27	(TG)7	14	7	p2
Unigene3386	465	202	222	(GGT)7	21	7	p3
Unigene3387	262	74	83	(TG)5	10	5	p2
Unigene3395	634	123	134	(CT)6	12	6	p2
Unigene3398	440	305	316	(TG)6	12	6	p2
Unigene3408	1052	533	542	(TG)5	10	5	p2
Unigene3419	1305	282	299	(CA)9	18	9	p2
Unigene3427	477	268	287	(GT)10	20	10	p2
Unigene3430	274	110	124	(CGGCT)3	15	3	p5
Unigene3443	1050	10	130	(GT)5aatgtattgtgtatgcatacacagactgtatatctgcgtgcgtcttgtgtttgtttagcttctttattctgttacctaacaaatagcgtctttgc(T)16	121	5,16	c
Unigene3446	864	361	408	(CT)24	48	24	p2
Unigene3447	1088	516	530	(TGG)5	15	5	p3
Unigene3454	3885	946	963	(GGA)6	18	6	p3
Unigene3454	3885	2278	2287	(TG)5	10	5	p2
Unigene3454	3885	3197	3206	(GT)5	10	5	p2
Unigene3456	1224	760	777	(CAT)6	18	6	p3
Unigene3460	880	714	731	(GCA)6	18	6	p3
Unigene3472	288	125	142	(AGC)6	18	6	p3
Unigene3476	3101	2505	2516	(AC)6	12	6	p2
Unigene3482	1443	986	995	(GT)5	10	5	p2
Unigene3484	322	14	28	(TCA)5	15	5	p3
Unigene3485	1115	900	915	(GCTT)4	16	4	p4
Unigene3486	1017	109	123	(GAG)5	15	5	p3
Unigene3488	1537	622	688	(GT)6a(TG)27	67	6,27	c
Unigene3492	598	21	36	(AT)8	16	8	p2
Unigene3498	482	373	384	(AC)6	12	6	p2
Unigene3501	588	1	83	(AC)9aaaaaacttggatgtatagctgctgcttttctccccatcacgtaaattta(TCC)5	83	9,5	c
Unigene3508	260	183	212	(TG)15	30	15	p2
Unigene3512	836	714	723	(CT)5	10	5	p2
Unigene3513	2752	1471	1480	(TG)5	10	5	p2
Unigene3513	2752	2261	2296	(AC)18	36	18	p2
Unigene3517	5215	2990	3004	(CTT)5	15	5	p3
Unigene3525	864	467	478	(GT)6	12	6	p2
Unigene3532	278	115	124	(AC)5	10	5	p2
Unigene3536	3224	1818	1922	(A)10gtcttcctcagaactcgtgcttcagcttggacactttttttgtcagttacttgaaactttttgatttttaaaatacattg(A)15	105	10,15	c
Unigene3537	1142	32	46	(GGA)5	15	5	p3
Unigene3540	2092	18	106	(GA)8c(AG)5ggcgattcaacactctgaacatcgactgactctaccgtgatcaagcacagtc(AT)5	89	8,5,5	c
Unigene3540	2092	747	896	(GT)19cagcacagtcacgaggcatgaggcgacaaaagtggcaaactgttaatgctgatacttcagagtctctacaagcagcctcctgattggtgaa(GAG)7	150	19,7	c
Unigene3568	991	297	308	(AT)6	12	6	p2
Unigene3584	602	560	571	(CT)6	12	6	p2
Unigene3588	946	556	565	(AC)5	10	5	p2
Unigene3598	621	177	202	(CA)13	26	13	p2
Unigene3599	1674	1041	1055	(AGG)5	15	5	p3
Unigene3600	443	357	421	(CA)10tgcacacactcacacctatatgcacgcacacat(AC)6	65	10,6	c
Unigene3606	2535	2191	2202	(CA)6	12	6	p2
Unigene3611	2552	1	36	(TCA)12	36	12	p3
Unigene3611	2552	178	216	(AC)6tcacact(CA)10	39	6,10	c
Unigene3611	2552	1328	1349	(AC)11	22	11	p2
Unigene3611	2552	1678	1744	(GT)6gaggatgacatcacttcctcctggaatgcttggagcaggaa(GT)7	67	6,7	c
Unigene3615	2198	233	292	(TG)8tatgtaagtata(TG)8(TA)8	60	8,8,8	c
Unigene3615	2198	2030	2044	(GCT)5	15	5	p3
Unigene3616	518	203	372	(TG)6tcaggctttaattgagcttttaagtgttggcagagattttacagtgctgtttccaacgcgtcacgtgaaatgtgtgtttaatagtctagattgtga(GT)31	170	6,31	c
Unigene3623	282	40	69	(TGT)10	30	10	p3
Unigene3625	292	222	231	(AC)5	10	5	p2
Unigene3633	2650	1579	1602	(CCT)8	24	8	p3
Unigene3633	2650	1833	1847	(GAG)5	15	5	p3
Unigene3634	773	100	131	(CA)16	32	16	p2
Unigene3634	773	303	405	(TG)6tcagccaacattatgtgtgttcagtggacacggctgctccaaaaacattaataaagacgttatgattacatagtgagagga(T)10	103	6,10	c
Unigene3639	238	204	225	(GA)11	22	11	p2
Unigene3643	1886	99	128	(AGG)10	30	10	p3
Unigene3644	279	122	237	(C)10gaggcctccgccatgcaccggcccatggagcctcaggtccagtggtcccacatggccgctctaaaaagcagcaacagcgccgccccct(CTC)6	116	10,6	c
Unigene3645	379	117	154	(TC)5aaat(AC)12	38	5,12	c
Unigene3649	861	289	303	(AAT)5	15	5	p3
Unigene3659	309	209	218	(AG)5	10	5	p2
Unigene3662	1098	913	922	(CA)5	10	5	p2
Unigene3664	1678	110	119	(AG)5	10	5	p2
Unigene3666	2242	2167	2242	(GAG)5ggagcgagccgtcctgaccatcgcttaaatcataatgtatcataatatc(T)12	76	5,12	c
Unigene3671	301	120	137	(AGCTGA)3	18	3	p6
Unigene3674	677	593	606	(CT)7	14	7	p2
Unigene3676	602	207	220	(GA)7	14	7	p2
Unigene3699	456	51	65	(GCTAA)3	15	3	p5
Unigene3700	1479	871	925	(GT)5gggtgggtgtctgtctgtatgtg(GT)11	55	5,11	c
Unigene3701	352	1	128	(TG)15cacggccatatgaatactggacttccattcgaatgcacgtggactgtttttaaatgtatttatttggatcccag(GT)12	128	15,12	c
Unigene3705	2308	1663	1672	(CT)5	10	5	p2
Unigene3713	1208	1124	1133	(AG)5	10	5	p2
Unigene3718	394	181	190	(GT)5	10	5	p2
Unigene3721	1021	720	803	(AAAAAC)3aaaaaaaatcctccagtttttgaaaccagtgtctttcacacagcagcagaaggtgg(GT)5	84	3,5	c
Unigene3724	645	418	523	(T)11gtgttctcttattgcataattgatatatttcatcctggcccaagataactgcagggaaatcagaggcacccttgcttccaag(A)13	106	11,13	c
Unigene3729	2307	1812	1821	(TG)5	10	5	p2
Unigene3735	1577	1095	1176	(CA)8ctgtgtaaggtcactgatggctacg(AC)13c(CA)7	82	8,13,7	c
Unigene3740	615	1	21	(ATA)7	21	7	p3
Unigene3743	1207	1047	1061	(CATGA)3	15	3	p5
Unigene3748	973	781	790	(AC)5	10	5	p2
Unigene3750	537	441	529	(AC)6t(CA)8agctttgtgttgacgaggaaatgtaaaaacttcatctacagggac(ATGCA)3	89	6,8,3	c
Unigene3752	760	77	86	(TC)5	10	5	p2
Unigene3762	535	446	463	(CCT)6	18	6	p3
Unigene3767	243	228	241	(AG)7	14	7	p2
Unigene3770	393	230	244	(TTC)5	15	5	p3
Unigene3781	644	244	255	(TG)6	12	6	p2
Unigene3781	644	427	453	(T)11atttc(T)11	27	11,11	c
Unigene3782	752	150	175	(T)10(TTTTG)4*	26	10,4	c*
Unigene3783	347	218	241	(TCC)8	24	8	p3
Unigene3784	750	490	499	(TA)5	10	5	p2
Unigene3788	309	29	43	(AAACA)3	15	3	p5
Unigene3791	284	62	81	(TTTG)5	20	5	p4
Unigene3798	389	53	66	(CA)7	14	7	p2
Unigene3801	762	26	35	(GA)5	10	5	p2
Unigene3802	3180	420	434	(CCTAT)3	15	3	p5
Unigene3805	807	741	807	(GT)5ctctgtgtatgtttca(GT)15t(TG)5	67	5,15,5	c
Unigene3818	460	420	453	(GT)10(GA)7	34	10,7	c
Unigene3819	422	203	217	(GCTAA)3	15	3	p5
Unigene3826	368	136	231	(TG)7ttac(TG)14ttactgtgtgtgta(TG)8tt(TG)9	96	7,14,8,9	c
Unigene3839	899	569	578	(TC)5	10	5	p2
Unigene3840	405	387	404	(CA)9	18	9	p2
Unigene3848	278	3	12	(AG)5	10	5	p2
Unigene3849	468	267	278	(AT)6	12	6	p2
Unigene3851	399	351	365	(TGC)5	15	5	p3
Unigene3858	932	123	132	(CA)5	10	5	p2
Unigene3858	932	613	622	(TC)5	10	5	p2
Unigene3864	1814	49	63	(CCT)5	15	5	p3
Unigene3867	796	480	494	(TCC)5	15	5	p3
Unigene3875	926	510	519	(GT)5	10	5	p2
Unigene3877	736	24	41	(AAT)6	18	6	p3
Unigene3877	736	237	263	(AGG)9	27	9	p3
Unigene3880	447	118	171	(GT)12gc(GT)14	54	12,14	c
Unigene3896	1248	215	224	(TA)5	10	5	p2
Unigene3900	830	52	66	(ATC)5	15	5	p3
Unigene3921	937	303	332	(GT)15	30	15	p2
Unigene3933	1383	1253	1270	(TCT)6	18	6	p3
Unigene3948	728	582	596	(AAGAA)3	15	3	p5
Unigene3951	1131	186	209	(GAA)8	24	8	p3
Unigene3952	748	326	340	(GATCT)3	15	3	p5
Unigene3955	322	257	270	(GT)7	14	7	p2
Unigene3964	1055	309	326	(CTCCTT)3	18	3	p6
Unigene3970	2535	1834	1857	(CAG)8	24	8	p3
Unigene3970	2535	2161	2170	(CT)5	10	5	p2
Unigene3975	238	1	14	(AC)7	14	7	p2
Unigene3975	238	149	164	(TTTC)4	16	4	p4
Unigene3978	1108	2	19	(CT)9	18	9	p2
Unigene3983	562	381	402	(T)10c(T)11	22	10,11	c
Unigene3985	281	162	181	(TACA)5	20	5	p4
Unigene3988	515	83	94	(AC)6	12	6	p2
Unigene4012	367	97	136	(TACA)10	40	10	p4
Unigene4016	375	127	177	(CAA)9cgacgaaac(A)15	51	9,15	c
Unigene4017	397	359	390	(CT)9cg(CT)6	32	9,6	c
Unigene4022	258	218	235	(AGA)6	18	6	p3
Unigene4023	576	226	278	(A)26gttttccgggggtgggg(A)10	53	26,10	c
Unigene4027	1064	593	607	(AGG)5	15	5	p3
Unigene4027	1064	1033	1047	(TCC)5	15	5	p3
Unigene4032	823	725	823	(T)10ggacattgcttatcagacagtataaattaccctgctagaaaatggtacatgggagatgctgcacctcatgattt(A)15	99	10,15	c
Unigene4041	862	525	534	(TG)5	10	5	p2
Unigene4042	2602	306	520	(AG)7ac(AG)9accacgtcgtcctcctcccagcattcctgatgatcacagtctctctctgataaagtttcagagtctgcaa(TG)7caattactcacaggtccatgagcctctttggaaagtacgtgcacacatttttctcactcagtcattcgaag(CA)13	215	7,9,7,13	c
Unigene4042	2602	1107	1121	(AAATC)3	15	3	p5
Unigene4068	1035	796	805	(TG)5	10	5	p2
Unigene4069	1438	260	275	(TAAA)4	16	4	p4
Unigene4069	1438	1400	1438	(TCT)13	39	13	p3
Unigene4070	477	140	278	(T)21g(GT)8(T)10*gttcagtgatcagccttaatttctaatatgatagtcgagcacaacagcagtctcaggggaagaagtgtgtgtgagtgagtga(GT)5	139	21,8,10,5	c*
Unigene4081	649	196	265	(CTT)9tttcttcaccccatctccaatccaa(CCAACC)3	70	9,3	c
Unigene4082	1121	1084	1121	(CA)19	38	19	p2
Unigene4093	244	137	195	(A)12ttaaaaaaaagtccatacaaaaaagaaaaggg(TAAAA)3	59	12,3	c
Unigene4099	1234	957	966	(CT)5	10	5	p2
Unigene4100	3793	10	31	(AC)11	22	11	p2
Unigene4101	285	91	128	(TG)19	38	19	p2
Unigene4101	285	233	244	(CA)6	12	6	p2
Unigene4113	1024	631	640	(TC)5	10	5	p2
Unigene4125	1673	1345	1371	(CTT)9	27	9	p3
Unigene4126	643	176	187	(AC)6	12	6	p2
Unigene4129	424	386	403	(CTGGTT)3	18	3	p6
Unigene4143	326	85	94	(GA)5	10	5	p2
Unigene4148	426	218	305	(A)28tggcacac(T)52	88	28,52	c
Unigene4151	241	22	44	(GT)5g(GT)6	23	5,6	c
Unigene4154	257	89	103	(AAAAC)3	15	3	p5
Unigene4162	1466	840	849	(TC)5	10	5	p2
Unigene4165	894	629	670	(TG)5tatgtgta(TG)12	42	5,12	c
Unigene4169	2275	2054	2188	(TCT)5tcctcttcttcttca(TCC)5tctttctccagatcagctgacactcttgaactcatctttaaagctccgtgcagctcctgcagtgtgctgtagtctg(CT)7	135	5,5,7	c
Unigene4172	315	117	130	(GT)7	14	7	p2
Unigene4177	2599	239	273	(T)18ggg(T)14	35	18,14	c
Unigene4177	2599	1156	1210	(TG)5tccgagagagacagaaagatggag(AGA)7	55	5,7	c
Unigene4179	920	113	162	(AC)6gcacacnnnncacg(CA)5cgcg(CA)5	50	6,5,5	c
Unigene4181	584	425	440	(CAAC)4	16	4	p4
Unigene4188	600	90	128	(AAG)13	39	13	p3
Unigene4191	857	11	28	(GAG)6	18	6	p3
Unigene4196	253	80	89	(CA)5	10	5	p2
Unigene4198	528	1	178	(AC)18agcaggattgaagataacaggatgtgtgtgaagggctgtcagtaaaggtgctgaaacacacaa(AC)22ctctcacatgtatgccacatgcgcg(CA)5	178	18,22,5	c
Unigene4207	2646	603	612	(TA)5	10	5	p2
Unigene4207	2646	1398	1415	(GGT)6	18	6	p3
Unigene4217	621	87	123	(AC)5gcacacg(CA)10	37	5,10	c
Unigene4217	621	239	248	(TC)5	10	5	p2
Unigene4220	445	178	197	(CGAGC)4	20	4	p5
Unigene4221	832	447	461	(CCA)5	15	5	p3
Unigene4233	1663	381	398	(AGA)6	18	6	p3
Unigene4233	1663	1342	1356	(CCTTT)3	15	3	p5
Unigene4233	1663	1519	1528	(TG)5	10	5	p2
Unigene4251	3562	1743	1849	(CT)5cgcgctccctctctcgttctctctcggc(CTCCCT)3ctcccgggcccgctgtctctccagttcctttctcct(CTC)5	107	5,3,5	c
Unigene4255	719	229	240	(AG)6	12	6	p2
Unigene4258	536	10	127	(A)12ggagaaatgtcgtgaccacaaactaaacgatgctgcagacagtgctgaggtaaacctgttggataataattatgtagtcggctcagtgtgtttc(T)12	118	12,12	c
Unigene4261	338	93	110	(GGACCG)3	18	3	p6
Unigene4261	338	241	256	(AC)8	16	8	p2
Unigene4265	476	307	348	(CA)7cct(AC)7g(CA)5	42	7,7,5	c
Unigene4267	1626	466	475	(AT)5	10	5	p2
Unigene4268	1095	117	131	(AAAAT)3	15	3	p5
Unigene4269	821	62	81	(CA)10	20	10	p2
Unigene4272	298	23	46	(TTTG)6	24	6	p4
Unigene4272	298	226	246	(GT)5c(TG)5	21	5,5	c
Unigene4274	622	290	317	(GT)6gc(GT)7	28	6,7	c
Unigene4275	746	698	732	(GT)5ttgagagagat(AG)7	35	5,7	c
Unigene4277	2914	668	677	(GA)5	10	5	p2
Unigene4277	2914	2004	2021	(AGG)6	18	6	p3
Unigene4278	1927	486	537	(GAAG)13	52	13	p4
Unigene4286	1441	336	353	(CTTCCT)3	18	3	p6
Unigene4291	468	249	258	(TC)5	10	5	p2
Unigene4302	320	52	69	(GGT)6	18	6	p3
Unigene4306	738	176	185	(GA)5	10	5	p2
Unigene4306	738	724	737	(CA)7	14	7	p2
Unigene4307	592	153	162	(CA)5	10	5	p2
Unigene4318	726	392	537	(A)13tgtgataaccatttgaactgtgttttaactggtctgtctcttacttatctgtctcaagggccaatcagccatcttactgtaaatagtttgggtga(GT)7gcgcgc(GT)9	146	13,7,9	c
Unigene4325	883	116	130	(AAG)5	15	5	p3
Unigene4325	883	622	645	(TG)12	24	12	p2
Unigene4334	516	85	102	(TGC)6	18	6	p3
Unigene4337	3070	505	519	(TGTAC)3	15	3	p5
Unigene4338	597	217	240	(TTCC)6	24	6	p4
Unigene4341	810	142	168	(TTG)9	27	9	p3
Unigene4346	2675	1459	1468	(AG)5	10	5	p2
Unigene4346	2675	2021	2035	(TCC)5	15	5	p3
Unigene4346	2675	2504	2524	(TCC)7	21	7	p3
Unigene4348	689	136	188	(AGAGC)4(AG)6a(AGCAG)4	53	4,6,4	c
Unigene4361	1133	636	656	(TGC)7	21	7	p3
Unigene4363	264	56	79	(ACCG)6	24	6	p4
Unigene4365	1054	108	128	(AAT)7	21	7	p3
Unigene4370	438	126	140	(AAT)5	15	5	p3
Unigene4373	446	329	340	(AG)6	12	6	p2
Unigene4377	1021	147	158	(TG)6	12	6	p2
Unigene4379	240	1	217	(ATC)5atatcatcccatctccacatcatcatatcatcccatctccat(ATC)5atatgatcctatctcca(CAT)6atcatcccatctccacatcatcatcatatcatctccacatcatcatcatatcatcccatctccat(ATC)5ccatctcca(CAT)7	217	5,5,6,5,7	c
Unigene4404	423	154	168	(GAG)5	15	5	p3
Unigene4404	423	282	305	(TCA)8	24	8	p3
Unigene4405	1526	96	111	(AATA)4	16	4	p4
Unigene4405	1526	1150	1164	(TTC)5	15	5	p3
Unigene4406	3121	822	839	(CAGGAC)3	18	3	p6
Unigene4413	278	93	132	(AC)20	40	20	p2
Unigene4415	1774	1085	1218	(A)15gaaagaacaaa(G)11agggtgcaccaaaatccagacacacaaccgaaccgggtggaagaggcggcgagatgacgaaataataaaggacttgtgaagaatcac(T)10	134	15,11,10	c
Unigene4420	238	56	110	(AC)5ttttacgtgtatatata(TG)14	55	5,14	c
Unigene4425	617	293	310	(GT)9	18	9	p2
Unigene4425	617	565	591	(TCC)9	27	9	p3
Unigene4426	1684	1236	1247	(GT)6	12	6	p2
Unigene4427	1909	1136	1155	(TG)10	20	10	p2
Unigene4436	277	121	144	(C)10n(C)13	24	10,13	c
Unigene4439	1503	112	126	(TTTTC)3	15	3	p5
Unigene4444	1159	788	805	(CCAGAG)3	18	3	p6
Unigene4448	905	167	206	(TCTGCC)3cctt(CCTCTG)3	40	3,3	c
Unigene4451	404	116	129	(TG)7	14	7	p2
Unigene4452	277	42	51	(TG)5	10	5	p2
Unigene4463	906	717	734	(TTG)6	18	6	p3
Unigene4469	1292	10	19	(TG)5	10	5	p2
Unigene4469	1292	244	388	(T)10ctcttgtggtcagtttgacctgtgatctacctcatggttctgctggagtctgctggtgttgtggggtttgcaggtaaagccccctttttcaccagagtgg(A)35	145	10,35	c
Unigene4469	1292	619	662	(A)28gaaaag(A)10	44	28,10	c
Unigene4471	394	44	68	(GGTTT)5	25	5	p5
Unigene4483	379	96	105	(AC)5	10	5	p2
Unigene4499	651	635	649	(CAT)5	15	5	p3
Unigene4502	3253	605	619	(TCATT)3	15	3	p5
Unigene4502	3253	784	804	(GTG)7	21	7	p3
Unigene4510	242	38	63	(TG)13	26	13	p2
Unigene4517	354	193	269	(GA)6(AC)15atacacacgagagtgcc(CATACA)3	77	6,15,3	c
Unigene4523	340	107	130	(GT)12	24	12	p2
Unigene4531	427	109	118	(AT)5	10	5	p2
Unigene4531	427	402	413	(TG)6	12	6	p2
Unigene4541	1791	1745	1780	(CAGGGA)6	36	6	p6
Unigene4548	2282	783	792	(GA)5	10	5	p2
Unigene4552	564	11	26	(TG)8	16	8	p2
Unigene4552	564	421	442	(T)10gg(T)10	22	10,10	c
Unigene4554	345	310	324	(CAAAA)3	15	3	p5
Unigene4557	762	76	122	(GT)7t(TG)8tt(AG)7	47	7,8,7	c
Unigene4557	762	411	434	(GGA)8	24	8	p3
Unigene4569	725	432	459	(CA)14	28	14	p2
Unigene4570	372	141	156	(GT)8	16	8	p2
Unigene4581	1161	76	129	(AAAAC)3(A)11ccaatatgatggaaaaag(A)10	54	3,11,10	c
Unigene4589	866	552	612	(CA)7cgcacgcgcag(AC)6aaacaaacacaa(AC)6	61	7,6,6	c
Unigene4590	477	130	212	(AC)8ggcttgttttcaggtttaaacactggctgtaagggtctc(GT)14	83	8,14	c
Unigene4590	477	437	476	(AG)8ac(AG)11	40	8,11	c
Unigene4632	842	386	433	(CA)10aacaaactcacacacgcg(CA)5	48	10,5	c
Unigene4636	296	100	137	(AC)19	38	19	p2
Unigene4639	378	9	142	(T)16aaagttacgtatgatatcttcagccttaattctgtgtggttttgtgtccatgttgctgtatatgtgg(GT)5gcata(TG)18	134	16,5,18	c
Unigene4643	3249	239	265	(AGA)9	27	9	p3
Unigene4653	868	747	756	(AC)5	10	5	p2
Unigene4654	238	7	21	(TTTTG)3	15	3	p5
Unigene4659	719	91	142	(T)31g(T)20	52	31,20	c
Unigene4662	667	302	313	(TG)6	12	6	p2
Unigene4677	2775	32	47	(GT)8	16	8	p2
Unigene4683	4309	12	29	(CAT)6	18	6	p3
Unigene4683	4309	1092	1113	(GT)11	22	11	p2
Unigene4683	4309	1274	1310	(CA)13t(AC)5	37	13,5	c
Unigene4683	4309	1814	1829	(CA)8	16	8	p2
Unigene4685	388	345	371	(AAT)9	27	9	p3
Unigene4689	247	221	232	(GT)6	12	6	p2
Unigene4691	312	234	245	(TG)6	12	6	p2
Unigene4694	3458	790	801	(AC)6	12	6	p2
Unigene4694	3458	3019	3066	(AGG)6aagaagaggaaa(AGG)6	48	6,6	c
Unigene4698	560	248	262	(AAAGA)3	15	3	p5
Unigene4701	2086	1311	1320	(CT)5	10	5	p2
Unigene4702	2122	1687	1701	(CCT)5	15	5	p3
Unigene4703	1507	775	784	(AG)5	10	5	p2
Unigene4703	1507	1109	1129	(TGC)7	21	7	p3
Unigene4704	2186	1704	1713	(AC)5	10	5	p2
Unigene4706	2215	809	820	(AC)6	12	6	p2
Unigene4717	420	261	313	(ATC)7ac(CAT)10	53	7,10	c
Unigene4718	1813	702	716	(CCT)5	15	5	p3
Unigene4722	1628	939	948	(AG)5	10	5	p2
Unigene4723	842	686	695	(CT)5	10	5	p2
Unigene4724	427	375	384	(AC)5	10	5	p2
Unigene4729	304	5	28	(AACG)6	24	6	p4
Unigene4735	334	144	237	(A)17tcacaaatctcaaatcacaaagtcccaaaaggagag(A)10tcacttcattgtt(GAAAAA)3	94	17,10,3	c
Unigene4736	1081	926	940	(CCT)5	15	5	p3
Unigene4736	1081	1044	1081	(AC)5ttcttttc(T)20	38	5,20	c
Unigene4742	922	404	413	(AT)5	10	5	p2
Unigene4756	556	50	91	(CTCTT)3cccttctcttct(CTTCC)3	42	3,3	c
Unigene4759	254	42	51	(GA)5	10	5	p2
Unigene4767	2033	1596	1605	(CA)5	10	5	p2
Unigene4775	884	625	642	(CTC)6	18	6	p3
Unigene4779	825	31	97	(A)17tcccttgttcttctacagcaaacagtagccacattggggt(A)10	67	17,10	c
Unigene4779	825	232	307	(A)13gcacaaaaagcacgagaacgacagcatgttaagaccagcttctttttctga(AC)6	76	13,6	c
Unigene4783	328	96	110	(TTAGC)3	15	3	p5
Unigene4785	3896	1369	1378	(GT)5	10	5	p2
Unigene4787	713	640	708	(GAG)5gacgtggaagacttacgacgcctcttcagttcacctcca(TCC)5	69	5,5	c
Unigene4790	1498	219	366	(CA)5ctct(CA)12cg(CA)8ctgatataatgacagacatacagggtttgcacagggaaagtttcccatatgataaatgtgaatgcactctctct(CA)9	148	5,12,8,9	c
Unigene4791	800	22	61	(AC)10taacacacta(AC)5	40	10,5	c
Unigene4795	813	239	345	(AAC)5agtagcagtggaacaaatggataaaaatcattgaatcacaataaacagccagtttgtcagtaagaaaataattcacaatcag(A)10	107	5,10	c
Unigene4800	860	223	237	(GTTTG)3	15	3	p5
Unigene4800	860	760	771	(TG)6	12	6	p2
Unigene4801	285	212	221	(CA)5	10	5	p2
Unigene4805	274	198	213	(ACAT)4	16	4	p4
Unigene4806	6308	2811	2828	(CCT)6	18	6	p3
Unigene4807	2590	1719	1728	(AT)5	10	5	p2
Unigene4807	2590	2044	2093	(A)10catgtgctgaatgca(T)25	50	10,25	c
Unigene4807	2590	2232	2271	(TG)5t(A)29	40	5,29	c
Unigene4808	968	915	929	(CGGCT)3	15	3	p5
Unigene4810	1433	1391	1416	(AC)13	26	13	p2
Unigene4813	1436	1417	1436	(TG)5(T)10	20	5,10	c
Unigene4820	3449	643	657	(AAAAT)3	15	3	p5
Unigene4820	3449	888	1008	(A)11tcatgaggaaattttaaaagttaggttgtgataatgctcatagcagacatacaatatgcatgtttgggctcacagagttgcccccgaccctcaaaat(A)13	121	11,13	c
Unigene4821	554	320	365	(CT)6cgctctctgtccctcgctcgctcc(CT)5	46	6,5	c
Unigene4824	3406	2522	2531	(GA)5	10	5	p2
Unigene4829	428	274	297	(ACAA)4(A)10*	24	4,10	c*
Unigene4832	2666	85	102	(AAC)6	18	6	p3
Unigene4832	2666	290	304	(AATAA)3	15	3	p5
Unigene4840	427	85	102	(GTG)6	18	6	p3
Unigene4846	723	155	172	(GGT)6	18	6	p3
Unigene4851	1732	457	466	(CT)5	10	5	p2
Unigene4854	888	586	597	(GT)6	12	6	p2
Unigene4854	888	837	851	(AAAAC)3	15	3	p5
Unigene4857	1248	383	394	(TG)6	12	6	p2
Unigene4861	1112	956	970	(GAG)5	15	5	p3
Unigene4870	252	68	82	(GGA)5	15	5	p3
Unigene4872	818	777	791	(TCC)5	15	5	p3
Unigene4878	580	1	15	(GTG)5	15	5	p3
Unigene4880	3086	447	466	(GGCCC)4	20	4	p5
Unigene4880	3086	2885	2894	(TC)5	10	5	p2
Unigene4888	1560	992	1020	(TG)5cgcgcgc(GT)6	29	5,6	c
Unigene4889	301	270	293	(A)12ct(A)10	24	12,10	c
Unigene4892	247	36	59	(GCT)8	24	8	p3
Unigene4896	1038	3	14	(CA)6	12	6	p2
Unigene4896	1038	862	871	(CT)5	10	5	p2
Unigene4903	258	114	176	(A)16tcaaaaaaatctaaaaggctataataagttttaagta(AG)5	63	16,5	c
Unigene4904	2594	1390	1519	(TGATCC)3tgatgatataaactgtaaaaactgca(TG)5tagaataaaataatctgatgttttatagcttcatctgaac(TG)6tctgtgtgtgttac(TG)5	130	3,5,6,5	c
Unigene4904	2594	1771	1788	(GGTTCT)3	18	3	p6
Unigene4904	2594	2546	2557	(TA)6	12	6	p2
Unigene4906	3596	455	466	(AG)6	12	6	p2
Unigene4908	332	280	291	(TC)6	12	6	p2
Unigene4917	565	517	528	(AC)6	12	6	p2
Unigene4918	1190	195	210	(TG)8	16	8	p2
Unigene4921	4787	4724	4735	(CT)6	12	6	p2
Unigene4923	2364	165	174	(TG)5	10	5	p2
Unigene4927	673	80	201	(AATA)4gccacagagtgtggaatgtctacatgtttacaaataaattaaaaccaaatggggaggggggaaaaatgtacacacacaaaa(AG)5(A)15	122	4,5,15	c
Unigene4927	673	340	458	(A)15gaaaaaagaaaaagacacgtcaagagggccacacaccccgcgacaggcatgaagggagaaggggagaaaaaggtggggcggg(GT)11	119	15,11	c
Unigene4929	3450	1934	1943	(TC)5	10	5	p2
Unigene4940	1296	30	39	(GT)5	10	5	p2
Unigene4947	239	226	235	(CA)5	10	5	p2
Unigene4949	3204	123	161	(T)10(TTG)5*gg(T)14	39	10,5,14	c*
Unigene4950	255	16	43	(TG)6tc(TG)7	28	6,7	c
Unigene4953	630	278	315	(CA)19	38	19	p2
Unigene4960	1038	1	133	(AC)13aagtcagaaaaacaagcaggtcaccatctatgcatgacatgaatttgctgaaggcgggacaggtgtgtttgtgtatacgtgtgaa(TG)11	133	13,11	c
Unigene4963	720	78	180	(A)10gaacaattgcaatcaggcctccacaagtacgtgttttgcagaattgtctttcctctttcagaacaaaacagcagggtgtgtag(AT)5	103	10,5	c
Unigene4964	2717	711	720	(CA)5	10	5	p2
Unigene4968	248	194	205	(AC)6	12	6	p2
Unigene4971	425	109	118	(TC)5	10	5	p2
Unigene4971	425	354	396	(T)11aaatgctaaaatgaacttag(A)12	43	11,12	c
Unigene4984	3616	3149	3158	(AG)5	10	5	p2
Unigene4994	481	284	298	(GAG)5	15	5	p3
Unigene4998	937	497	534	(TG)19	38	19	p2
Unigene5001	3653	1257	1268	(AG)6	12	6	p2
Unigene5013	868	584	604	(AAC)7	21	7	p3
Unigene5017	317	206	221	(TC)8	16	8	p2
Unigene5018	6654	701	801	(A)10gcttaaaaaatacaaaaataaactacacaaaagatcttctgcgtcattgcttgctaattttttgggaagattttgcaaga(T)11	101	10,11	c
Unigene5018	6654	2616	2630	(GCT)5	15	5	p3
Unigene5021	596	77	94	(GTGGGG)3	18	3	p6
Unigene5023	686	41	50	(TG)5	10	5	p2
Unigene5028	835	754	834	(CT)9ttcacagtcgcctgtgtgcgtgtcacacacgatcgcgcacacacacgtgcg(CA)6	81	9,6	c
Unigene5033	3318	1334	1343	(GT)5	10	5	p2
Unigene5033	3318	1945	1962	(CA)9	18	9	p2
Unigene5037	764	695	709	(ATGTA)3	15	3	p5
Unigene5039	818	317	334	(TGC)6	18	6	p3
Unigene5040	2627	1239	1253	(CTC)5	15	5	p3
Unigene5040	2627	1524	1533	(TG)5	10	5	p2
Unigene5043	253	6	17	(AC)6	12	6	p2
Unigene5055	733	204	213	(TG)5	10	5	p2
Unigene5057	310	133	142	(TC)5	10	5	p2
Unigene5061	511	500	511	(CA)6	12	6	p2
Unigene5062	379	18	27	(AC)5	10	5	p2
Unigene5086	2194	1000	1039	(CA)6cg(CA)6cg(CA)6	40	6,6,6	c
Unigene5086	2194	1426	1455	(CA)15	30	15	p2
Unigene5121	501	271	280	(AG)5	10	5	p2
Unigene5126	1271	1	21	(CTT)7	21	7	p3
Unigene5126	1271	158	194	(T)12gtttttttta(ATTTG)3	37	12,3	c
Unigene5132	507	347	443	(AG)14cgaaatttgaaacattttttccacaatacaataaaacatgtatatacactcacacacaa(AT)5	97	14,5	c
Unigene5141	5701	1359	1388	(A)15(AG)8*	30	15,8	c*
Unigene5141	5701	2133	2147	(GGA)5	15	5	p3
Unigene5142	301	18	32	(ATTTT)3	15	3	p5
Unigene5147	423	177	197	(CCT)7	21	7	p3
Unigene5154	413	1	15	(AGCTA)3	15	3	p5
Unigene5164	1554	6	17	(AG)6	12	6	p2
Unigene5164	1554	509	565	(CA)5gacaaagtgacatttaaggttgtttttagatcacatt(CA)5	57	5,5	c
Unigene5178	254	154	163	(AC)5	10	5	p2
Unigene5179	267	7	117	(CT)5cggagatgacagcggactgacggagctgctaagctgaggattgtcctgctcatctggagatcctctttcatactgctcaaccaatgtacga(AC)5	111	5,5	c
Unigene5182	611	589	598	(GT)5	10	5	p2
Unigene5197	861	835	852	(CT)9	18	9	p2
Unigene5199	665	81	137	(CA)10cgcacacaccaaaaaagacaa(AC)8	57	10,8	c
Unigene5199	665	323	416	(GT)5gaatttgtcttccctcccctaaacagccaaagtcagcccagacagacattttcacattactgagtgagcttc(T)12	94	5,12	c
Unigene5201	321	191	320	(TG)6ggagagaaagagaggggtgagcatgtctatgactcagtgtaacttgcgttggtttccgctccatgtatggtgatatacactg(CT)18	130	6,18	c
Unigene5202	536	96	135	(TG)20	40	20	p2
Unigene5203	295	114	131	(GT)9	18	9	p2
Unigene5204	348	262	276	(GAG)5	15	5	p3
Unigene5207	2016	1250	1291	(T)14ctagcacactct(CA)8	42	14,8	c
Unigene5210	1191	733	744	(AT)6	12	6	p2
Unigene5212	1284	193	234	(CTCCTG)4(CTCCTA)3	42	4,3	c
Unigene5216	3016	2999	3010	(CT)6	12	6	p2
Unigene5222	627	213	222	(GT)5	10	5	p2
Unigene5227	497	395	418	(GGA)8	24	8	p3
Unigene5229	285	62	76	(AAACA)3	15	3	p5
Unigene5230	775	142	157	(TG)8	16	8	p2
Unigene5230	775	297	333	(AC)8a(AC)10	37	8,10	c
Unigene5232	3394	1727	1750	(CTC)8	24	8	p3
Unigene5234	967	712	726	(TCC)5	15	5	p3
Unigene5262	347	5	134	(GTCA)5gtctatcaagcccttaactggttgtcagcaacacgagtgaataaaatctacaggtttcatgatgggtgctttctctcgctcgtcagactgcactgc(A)14	130	5,14	c
Unigene5262	347	317	326	(AG)5	10	5	p2
Unigene5265	354	38	47	(GT)5	10	5	p2
Unigene5270	710	423	432	(GT)5	10	5	p2
Unigene5273	271	158	173	(AATC)4	16	4	p4
Unigene5274	871	248	265	(AGC)6	18	6	p3
Unigene5282	1010	581	635	(AC)5ggaacagtaccatca(AC)15	55	5,15	c
Unigene5290	758	83	94	(TC)6	12	6	p2
Unigene5293	1328	148	169	(GT)11	22	11	p2
Unigene5300	451	284	319	(TG)18	36	18	p2
Unigene5308	536	519	528	(TG)5	10	5	p2
Unigene5309	442	202	217	(CAGA)4	16	4	p4
Unigene5311	955	76	90	(CTG)5	15	5	p3
Unigene5312	2420	10	96	(T)11ctgaactccagaaaaaaacaaagtgtttgtaaactgtcagtggccttgcaaggaaaac(A)18	87	11,18	c
Unigene5313	1190	1177	1190	(AT)7	14	7	p2
Unigene5325	415	191	208	(TCT)6	18	6	p3
Unigene5332	662	120	149	(CTG)10	30	10	p3
Unigene5342	1094	230	239	(TG)5	10	5	p2
Unigene5342	1094	557	572	(CT)8	16	8	p2
Unigene5355	685	659	673	(CAG)5	15	5	p3
Unigene5356	1506	1415	1474	(TG)5ttttcactctcttagctgggttggctgtct(TCCC)5	60	5,5	c
Unigene5360	2306	1168	1187	(TG)10	20	10	p2
Unigene5362	279	114	128	(GCTAA)3	15	3	p5
Unigene5369	1769	429	438	(TC)5	10	5	p2
Unigene5369	1769	676	690	(CTC)5	15	5	p3
Unigene5373	6500	9	20	(GA)6	12	6	p2
Unigene5373	6500	462	476	(GAAGC)3	15	3	p5
Unigene5379	458	341	356	(AC)8	16	8	p2
Unigene5386	3122	775	786	(GT)6	12	6	p2
Unigene5389	284	102	127	(AG)13	26	13	p2
Unigene5395	2975	1533	1550	(GAT)6	18	6	p3
Unigene5397	866	675	688	(TG)7	14	7	p2
Unigene5404	505	1	66	(GT)19ctatgtttgc(GT)9	66	19,9	c
Unigene5407	1999	477	620	(GT)18ggaggaggtagtgtgtctatgaagcagaaaaactgactcaataaaactttccagatttcctgtcacatgatcgtcacctgaagcgag(CTT)7	144	18,7	c
Unigene5417	351	143	166	(TG)12	24	12	p2
Unigene5417	351	327	336	(AC)5	10	5	p2
Unigene5430	933	32	41	(GT)5	10	5	p2
Unigene5430	933	415	432	(GAG)6	18	6	p3
Unigene5441	1596	524	538	(GAG)5	15	5	p3
Unigene5448	585	1	36	(ACAA)9	36	9	p4
Unigene5449	507	252	286	(AC)9gcacact(CA)5	35	9,5	c
Unigene5449	507	389	417	(AC)5tcacacact(CA)5	29	5,5	c
Unigene5451	1884	1850	1859	(AC)5	10	5	p2
Unigene5458	405	249	269	(ATC)7	21	7	p3
Unigene5464	2078	101	116	(TG)8	16	8	p2
Unigene5464	2078	967	978	(GA)6	12	6	p2
Unigene5470	829	742	757	(AC)8	16	8	p2
Unigene5473	522	452	461	(TC)5	10	5	p2
Unigene5475	2648	1576	1587	(GA)6	12	6	p2
Unigene5479	927	568	676	(TG)5aatgagcatccctcctacacagacagacatcctgcaaactataatgagttgttgtgtagtcttgaagacacagtg(GA)12	109	5,12	c
Unigene5480	281	123	132	(GT)5	10	5	p2
Unigene5482	257	192	250	(A)10ctccaagctaatcatctatgctccagtggggtttttttg(T)10	59	10,10	c
Unigene5492	318	285	300	(AT)8	16	8	p2
Unigene5498	1899	1394	1408	(ACC)5	15	5	p3
Unigene5506	2951	2119	2128	(GT)5	10	5	p2
Unigene5508	335	289	303	(TTG)5	15	5	p3
Unigene5512	649	122	143	(TG)11	22	11	p2
Unigene5513	1552	353	372	(AC)10	20	10	p2
Unigene5515	377	119	146	(CAG)5(GT)7*	28	5,7	c*
Unigene5516	310	174	209	(GT)18	36	18	p2
Unigene5519	1045	123	149	(CCT)9	27	9	p3
Unigene5519	1045	447	461	(AAG)5	15	5	p3
Unigene5541	627	464	481	(CAGAAC)3	18	3	p6
Unigene5548	1034	614	629	(GT)8	16	8	p2
Unigene5548	1034	769	783	(AAAAC)3	15	3	p5
Unigene5552	381	232	255	(AG)5tgt(A)11	24	5,11	c
Unigene5555	955	122	148	(GT)7a(TG)6	27	7,6	c
Unigene5561	861	236	251	(AC)8	16	8	p2
Unigene5566	889	410	459	(AC)25	50	25	p2
Unigene5575	2578	276	290	(GTTCT)3	15	3	p5
Unigene5577	257	166	177	(CA)6	12	6	p2
Unigene5580	995	602	611	(CA)5	10	5	p2
Unigene5582	3981	27	82	(CA)6ctcacaggagcataaa(AC)14	56	6,14	c
Unigene5586	1077	442	465	(AC)12	24	12	p2
Unigene5592	3234	2570	2591	(AC)11	22	11	p2
Unigene5592	3234	3078	3097	(AC)10	20	10	p2
Unigene5594	339	272	298	(TTG)9	27	9	p3
Unigene5596	2013	590	703	(TGC)5gttccaaagtgctgctgctgcatgtgctggttgtgtgtgttgcgtaggttctgcaggtgga(GCT)7gt(TGC)5	114	5,7,5	c
Unigene5601	3908	702	739	(AC)19	38	19	p2
Unigene5601	3908	901	924	(CA)12	24	12	p2
Unigene5601	3908	3684	3698	(GGT)5	15	5	p3
Unigene5603	1788	1585	1594	(AC)5	10	5	p2
Unigene5613	428	193	213	(CCA)7	21	7	p3
Unigene5614	320	64	175	(CAG)6caacaggccaagtggccagcagggggagcgagtaccacagctgtctccagcggcgaacagctgagcctggagctccaccgggtg(GA)5	112	6,5	c
Unigene5616	369	158	167	(TG)5	10	5	p2
Unigene5616	369	278	287	(TG)5	10	5	p2
Unigene5631	269	127	144	(CCA)6	18	6	p3
Unigene5634	448	13	27	(AAC)5	15	5	p3
Unigene5635	254	43	52	(AC)5	10	5	p2
Unigene5642	576	101	138	(CA)19	38	19	p2
Unigene5645	424	79	88	(AC)5	10	5	p2
Unigene5649	1458	297	306	(TG)5	10	5	p2
Unigene5650	2151	1865	1897	(CCT)11	33	11	p3
Unigene5658	1091	938	959	(TG)11	22	11	p2
Unigene5663	946	529	558	(GTGAA)3(GCC)5	30	3,5	c
Unigene5667	2907	26	164	(A)16gcgtgaagcgaagctgcgggatgactgagtgagcagagaagaagaggaacacacgagattgtccacctttctggaaagatctg(AC)5agagacagat(AG)10	139	16,5,10	c
Unigene5678	2089	1481	1490	(TG)5	10	5	p2
Unigene5681	312	63	107	(GA)6gt(GA)5gtgaacgagag(GA)5	45	6,5,5	c
Unigene5682	2012	266	295	(AC)6cacacacg(CA)5	30	6,5	c
Unigene5682	2012	693	731	(TCTCA)3gcccct(CTC)6	39	3,6	c
Unigene5682	2012	1192	1221	(GGA)10	30	10	p3
Unigene5683	2197	698	719	(CA)11	22	11	p2
Unigene5683	2197	1352	1519	(A)11cgacctgacagcacaataa(AC)8ggtaggatagaagagcaaataatcaacactattgacttgttactgacttgcagttaatgctttaaaaaaacacaaaaagg(A)17gacagcacaataa(AC)6	168	11,8,17,6	c
Unigene5683	2197	1757	1768	(TG)6	12	6	p2
Unigene5690	412	12	29	(AT)9	18	9	p2
Unigene5691	442	93	148	(AC)9aa(AC)18	56	9,18	c
Unigene5696	2557	1960	1979	(TC)10	20	10	p2
Unigene5697	531	330	343	(TG)7	14	7	p2
Unigene5699	615	137	154	(CGCTGG)3	18	3	p6
Unigene5704	308	91	146	(CA)7tacatacatatacacatttgcacacgcacg(CA)6	56	7,6	c
Unigene5707	325	290	325	(AC)18	36	18	p2
Unigene5709	543	97	140	(TG)22	44	22	p2
Unigene5715	604	438	452	(AAAGC)3	15	3	p5
Unigene5719	816	135	166	(AC)16	32	16	p2
Unigene5720	649	45	54	(CT)5	10	5	p2
Unigene5722	827	454	474	(GAG)7	21	7	p3
Unigene5728	1373	488	502	(TGTTT)3	15	3	p5
Unigene5728	1373	765	843	(TCT)5tcctcagtctcatttttcatgaggtcatcatcttgtaactcacttg(CTTCCT)3	79	5,3	c
Unigene5729	492	473	487	(TGT)5	15	5	p3
Unigene5730	325	109	294	(T)25atgtggttcaacctctgttaaacataaaagacatctatcctctgaaacaaaataaagggatatactatcacacaatggagaagggg(A)11gcataacatgcccacagagaaaaataaacatcttaaaacaatgacgttat(A)14	186	25,11,14	c
Unigene5735	337	103	176	(A)31cattgtttcctgtttgaactcgggttatgtga(T)11	74	31,11	c
Unigene5747	364	339	354	(AC)8	16	8	p2
Unigene5748	376	129	202	(GGGCT)3gaaaggggtggggctttgtgtattgagtgacaggactgcac(CAT)6	74	3,6	c
Unigene5749	401	164	179	(TTTA)4	16	4	p4
Unigene5755	323	252	269	(CCAGCT)3	18	3	p6
Unigene5764	1053	760	781	(A)11c(A)10	22	11,10	c
Unigene5765	253	117	132	(GACG)4	16	4	p4
Unigene5767	459	106	133	(AC)14	28	14	p2
Unigene5777	1129	862	876	(GAG)5	15	5	p3
Unigene5782	869	523	540	(CAC)6	18	6	p3
Unigene5785	347	1	39	(AC)10gcgcg(CA)7	39	10,7	c
Unigene5786	389	337	348	(TG)6	12	6	p2
Unigene5787	1188	185	219	(CAGTC)7	35	7	p5
Unigene5795	2108	597	610	(AC)7	14	7	p2
Unigene5797	1751	219	228	(CA)5	10	5	p2
Unigene5797	1751	489	520	(GT)16	32	16	p2
Unigene5809	2130	8	128	(T)10cgtagaactcagatcacatagggttgaaataatcgtgctcggagggaaacacgagcctccatctactgtagtcgtgtacgttcagtgtaatttc(T)17	121	10,17	c
Unigene5809	2130	591	622	(GAA)8(A)10*	32	8,10	c*
Unigene5809	2130	930	975	(T)19gaggtacacccc(T)15	46	19,15	c
Unigene5809	2130	2050	2071	(AT)5(GT)6	22	5,6	c
Unigene5810	595	56	134	(TTGT)7tttaaatccac(TCTG)10	79	7,10	c
Unigene5817	248	72	81	(GT)5	10	5	p2
Unigene5818	295	7	18	(GT)6	12	6	p2
Unigene5824	944	125	224	(A)10nnaaggaaaaaaaacccc(T)10catgagattagaaaatgagacagaaagaaaacagaggattagaaagatgc(AG)6	100	10,10,6	c
Unigene5824	944	495	590	(TG)5tttgtgtgtgtatgtgcgtctccagacacctctggctgccagtgtttctctcttggaa(GT)6(GA)8	96	5,6,8	c
Unigene5839	1232	67	76	(CA)5	10	5	p2
Unigene5858	557	536	545	(TA)5	10	5	p2
Unigene5860	689	553	567	(TAT)5	15	5	p3
Unigene5869	1166	478	565	(A)11tagcagtctcgcttcttttgttttaattttttgctcatacctctgtatatctgtccgctctgtagtt(TC)5	88	11,5	c
Unigene5873	679	198	254	(AG)6atgattaagatggcgagcccagcccaacggatc(AG)6	57	6,6	c
Unigene5874	2546	2526	2545	(CT)10	20	10	p2
Unigene5876	327	256	275	(CTGAA)4	20	4	p5
Unigene5877	312	184	195	(TC)6	12	6	p2
Unigene5885	458	439	456	(CCT)6	18	6	p3
Unigene5888	1262	943	954	(AC)6	12	6	p2
Unigene5894	315	257	266	(GT)5	10	5	p2
Unigene5897	525	515	524	(AC)5	10	5	p2
Unigene5899	1467	956	982	(GT)5atgta(TG)6	27	5,6	c
Unigene5908	951	784	812	(T)11ctttc(T)13	29	11,13	c
Unigene5912	2845	1405	1445	(TCC)5tt(CTC)8	41	5,8	c
Unigene5912	2845	2065	2079	(TTGCT)3	15	3	p5
Unigene5913	1184	242	264	(T)12(TTTTG)3*	23	12,3	c*
Unigene5924	516	251	264	(AG)7	14	7	p2
Unigene5924	516	406	516	(GT)6ttagaagtctataaccatcactacacagttatgtccttgtgtttatgcattcctccact(CATC)10	111	6,10	c
Unigene5935	549	385	399	(ACC)5	15	5	p3
Unigene5941	507	283	297	(AAACA)3	15	3	p5
Unigene5942	258	234	255	(AC)11	22	11	p2
Unigene5943	291	198	212	(TCTGC)3	15	3	p5
Unigene5945	717	144	171	(TG)14	28	14	p2
Unigene5960	279	99	140	(TCTGTG)7	42	7	p6
Unigene5962	310	296	310	(CAG)5	15	5	p3
Unigene5964	1054	136	238	(AC)7attcacacac(AT)5tcacacacagacg(CA)8ttcacacacatatatattcacacacagacg(CA)5	103	7,5,8,5	c
Unigene5964	1054	485	494	(TG)5	10	5	p2
Unigene5965	1590	237	254	(AG)9	18	9	p2
Unigene5965	1590	1322	1333	(GT)6	12	6	p2
Unigene5975	688	524	543	(TA)5(A)11*	20	5,11	c*
Unigene6001	449	420	449	(CA)15	30	15	p2
Unigene6007	407	1	18	(CTC)6	18	6	p3
Unigene6011	540	187	293	(ACTGA)3attgcaagaatgg(A)13tgcagtgttctcccatcgcttgccaacctgttccacatctggcatgacatcaag(CT)6	107	3,13,6	c
Unigene6014	746	284	304	(ATA)7	21	7	p3
Unigene6015	674	21	35	(GCA)5	15	5	p3
Unigene6023	261	98	133	(GAT)12	36	12	p3
Unigene6024	715	160	193	(CA)17	34	17	p2
Unigene6026	249	15	24	(TC)5	10	5	p2
Unigene6029	700	1	12	(TC)6	12	6	p2
Unigene6037	649	108	117	(GT)5	10	5	p2
Unigene6039	758	683	700	(CAGGTG)3	18	3	p6
Unigene6043	320	164	181	(AGC)6	18	6	p3
Unigene6044	475	29	123	(T)12aaccgctcaattttgacatttaacaacttccatcccctgtacagaggcactgataacacatacatttgttta(T)11	95	12,11	c
Unigene6045	801	660	674	(AGATC)3	15	3	p5
Unigene6047	436	62	71	(AT)5	10	5	p2
Unigene6049	803	471	712	(CT)5ccctgtctctccctttctcttccacccttgtc(CT)6tttgatcttttgctctctttctgcctctcccttggtctctcactctccctcc(CT)5gtccctcggtc(TCTCCA)3tcctctcactagataaggtgctgtcaggtttgcctttgccactagagggagccatacttctgcgtgagctggacaaagtggagtttt(TC)5	242	5,6,5,3,5	c
Unigene6050	504	412	421	(CA)5	10	5	p2
Unigene6054	2071	431	446	(CAAC)4	16	4	p4
Unigene6055	2160	155	164	(GA)5	10	5	p2
Unigene6057	431	375	390	(TG)8	16	8	p2
Unigene6064	431	73	87	(CTTAG)3	15	3	p5
Unigene6067	259	169	184	(AC)8	16	8	p2
Unigene6069	1395	23	32	(TA)5	10	5	p2
Unigene6069	1395	531	610	(T)11aactctcacatcaacgcacacattttccctttcacacaagtacaaactctaccag(GA)7	80	11,7	c
Unigene6069	1395	815	832	(GT)9	18	9	p2
Unigene6073	2628	1237	1246	(TG)5	10	5	p2
Unigene6086	2675	1206	1217	(AC)6	12	6	p2
Unigene6089	1779	436	451	(CCGT)4	16	4	p4
Unigene6092	874	378	403	(AC)7at(AC)5	26	7,5	c
Unigene6100	721	198	213	(AC)8	16	8	p2
Unigene6100	721	355	369	(AAC)5	15	5	p3
Unigene6105	294	278	292	(AGA)5	15	5	p3
Unigene6131	435	219	244	(AC)13	26	13	p2
Unigene6135	1829	1179	1291	(TG)13tcagtatgttttg(GT)37	113	13,37	c
Unigene6135	1829	1421	1440	(TG)10	20	10	p2
Unigene6136	363	163	187	(AC)6c(CA)6	25	6,6	c
Unigene6137	321	206	223	(GGT)6	18	6	p3
Unigene6142	278	123	153	(TC)6(T)19	31	6,19	c
Unigene6145	4177	3870	3900	(T)10ctctctctttc(T)10	31	10,10	c
Unigene6145	4177	4071	4093	(CT)5cc(T)11	23	5,11	c
Unigene6147	1427	3	40	(GT)6(GA)13	38	6,13	c
Unigene6147	1427	978	987	(AC)5	10	5	p2
Unigene6155	314	43	132	(AG)5aaaccctgcacacgttgttgtatcactcactggggacctccaaagaggaaattagtctagttatgtaagc(TG)5	90	5,5	c
Unigene6158	1473	22	41	(GT)10	20	10	p2
Unigene6160	304	31	70	(TC)8taccgtgcacaa(AC)6	40	8,6	c
Unigene6163	881	850	861	(CT)6	12	6	p2
Unigene6166	319	152	183	(A)10caaaaaaac(A)13	32	10,13	c
Unigene6188	291	94	129	(CA)18	36	18	p2
Unigene6190	906	148	157	(AC)5	10	5	p2
Unigene6190	906	712	774	(T)21aaaaaaag(T)34	63	21,34	c
Unigene6191	959	22	150	(A)14cactttgtcatggcacagcgggtagcttgcactttggagctgtaacgctaataaacatttgacattgcacattatgaattcacc(T)31	129	14,31	c
Unigene6191	959	693	732	(TG)6cgcatgta(TG)10	40	6,10	c
Unigene6194	429	345	360	(TATT)4	16	4	p4
Unigene6197	3196	2134	2148	(CTG)5	15	5	p3
Unigene6210	396	353	368	(AACA)4	16	4	p4
Unigene6212	879	474	483	(AG)5	10	5	p2
Unigene6214	1945	435	449	(CAT)5	15	5	p3
Unigene6214	1945	1712	1726	(GAG)5	15	5	p3
Unigene6215	259	212	229	(AC)9	18	9	p2
Unigene6218	626	20	37	(CTG)6	18	6	p3
Unigene6221	1468	177	191	(GAA)5	15	5	p3
Unigene6226	498	315	329	(GAG)5	15	5	p3
Unigene6228	482	156	165	(AG)5	10	5	p2
Unigene6231	264	104	123	(GGCTA)4	20	4	p5
Unigene6232	464	41	50	(GT)5	10	5	p2
Unigene6239	2100	210	302	(TG)8tttatatgtccaagatagacagctagagaggataagtgattttaggtaagtatctattaactgtgtc(TG)5	93	8,5	c
Unigene6239	2100	1458	1581	(A)10tacagcggatcaatagatttgcgttaataacgcgcatacattacacgtcttttgagtttgttttgaaccctgtgcaacgatctgttctcatcgtgtcc(T)16	124	10,16	c
Unigene6259	6046	154	171	(GGA)6	18	6	p3
Unigene6259	6046	5214	5223	(TG)5	10	5	p2
Unigene6265	259	30	59	(GGGTGA)5	30	5	p6
Unigene6273	431	397	408	(CA)6	12	6	p2
Unigene6277	1156	228	348	(GGA)6gggaagacatgatggctatttcactatacagtatgtgcaatggactgagagcgttcaaatgtgcagtttatgcaaagttagtgctcgaaaac(A)11	121	6,11	c
Unigene6280	1166	652	661	(AC)5	10	5	p2
Unigene6284	2927	2900	2923	(GCTGGT)4	24	4	p6
Unigene6288	2152	1885	2023	(AC)12ttactttacacgcatttttgctttaagtttaacatcatgtcatcccattctctcatcctgtgtacgcttctggtttgcaaacagatgatgtgtga(GT)10	139	12,10	c
Unigene6310	248	160	174	(TAA)5	15	5	p3
Unigene6312	3825	2024	2038	(TGA)5	15	5	p3
Unigene6316	281	190	242	(CA)8tat(AC)5(GC)6(AC)6	53	8,5,6,6	c
Unigene6317	424	127	217	(T)13acaatggcagtctgtgtatgtgcgtgtgtgca(TG)10(AG)13	91	13,10,13	c
Unigene6324	1198	330	339	(AT)5	10	5	p2
Unigene6326	591	376	478	(GA)9ggtgttgaaacggcttttgtatccaaacgtatgactgcaattaaaaactgagtcaaggccaagagg(A)19	103	9,19	c
Unigene6332	1314	1054	1071	(CTTGGC)3	18	3	p6
Unigene6336	434	419	433	(GAG)5	15	5	p3
Unigene6339	1080	26	43	(GTTCTG)3	18	3	p6
Unigene6348	1586	1487	1502	(AC)8	16	8	p2
Unigene6354	3773	777	786	(CA)5	10	5	p2
Unigene6354	3773	3296	3322	(CTG)9	27	9	p3
Unigene6355	401	294	308	(CAC)5	15	5	p3
Unigene6356	1795	1444	1459	(AC)8	16	8	p2
Unigene6356	1795	1637	1735	(AC)5atatacacacatgtacatacattattcttcatgcagatcatttgtatctcgtggcaggtatttcaaatacaaacacagc(CA)5	99	5,5	c
Unigene6364	432	305	319	(GCT)5	15	5	p3
Unigene6371	2137	360	425	(TA)5tttatatatgtactgaaatgctactaatatactggcagacgtc(T)13	66	5,13	c
Unigene6371	2137	864	902	(ATC)13	39	13	p3
Unigene6371	2137	1838	1867	(TA)5tnnnnn(AT)7	30	5,7	c
Unigene6379	2074	52	85	(GGAGA)4(GA)9*	34	4,9	c*
Unigene6379	2074	1767	1798	(A)13caaacaac(A)11	32	13,11	c
Unigene6379	2074	1941	1952	(CT)6	12	6	p2
Unigene6383	3336	249	268	(AG)5(TG)5	20	5,5	c
Unigene6383	3336	588	686	(CTT)27cta(CCT)5	99	27,5	c
Unigene6383	3336	1901	2047	(A)10cacatcggactatgaaaaaccctgaactcccctcttccacagaagtgtgtgagctcttgtgaaggaacgggggccaaaaa(AC)5attcacactcacacacactcact(CA)12	147	10,5,12	c
Unigene6383	3336	3260	3269	(TC)5	10	5	p2
Unigene6404	449	96	134	(CTG)13	39	13	p3
Unigene6412	2648	962	975	(AG)7	14	7	p2
Unigene6414	816	349	366	(CTG)6	18	6	p3
Unigene6414	816	646	661	(TG)8	16	8	p2
Unigene6419	384	366	375	(AC)5	10	5	p2
Unigene6422	5613	173	186	(GA)7	14	7	p2
Unigene6422	5613	1955	1969	(GAG)5	15	5	p3
Unigene6427	408	298	307	(CT)5	10	5	p2
Unigene6431	388	3	12	(TC)5	10	5	p2
Unigene6435	506	484	495	(CA)6	12	6	p2
Unigene6439	386	114	137	(GAG)8	24	8	p3
Unigene6458	457	318	327	(CA)5	10	5	p2
Unigene6459	855	730	739	(CA)5	10	5	p2
Unigene6469	1347	782	799	(TCAGCC)3	18	3	p6
Unigene6470	449	1	39	(GAG)13	39	13	p3
Unigene6475	2264	2033	2070	(GA)19	38	19	p2
Unigene6479	736	679	736	(A)17gac(A)38	58	17,38	c
Unigene6480	3628	3212	3223	(AC)6	12	6	p2
Unigene6482	6689	2768	2782	(CAGGG)3	15	3	p5
Unigene6488	1035	660	688	(AC)6tgt(CA)7	29	6,7	c
Unigene6492	299	96	110	(GGTCC)3	15	3	p5
Unigene6500	1237	170	181	(TG)6	12	6	p2
Unigene6506	524	292	306	(AGG)5	15	5	p3
Unigene6510	3807	2515	2541	(GCA)9	27	9	p3
Unigene6510	3807	3133	3166	(AC)17	34	17	p2
Unigene6512	573	9	35	(AGG)9	27	9	p3
Unigene6514	291	144	158	(TTC)5	15	5	p3
Unigene6519	3894	842	856	(CCT)5	15	5	p3
Unigene6521	2048	1881	2023	(T)11gtttttttttaatt(A)12tcaaacttgccttatttttatattaaaatattgacctatatttatatttgaacagatgaccaaaaagataaagtagaaccaatcagtcc(T)17	143	11,12,17	c
Unigene6530	660	613	622	(CT)5	10	5	p2
Unigene6531	1262	982	999	(CTGCTC)3	18	3	p6
Unigene6532	815	90	129	(TC)7tgtcagtagggatctg(TC)5	40	7,5	c
Unigene6537	1262	431	454	(ATT)8	24	8	p3
Unigene6538	250	102	111	(CA)5	10	5	p2
Unigene6542	491	451	468	(AT)9	18	9	p2
Unigene6546	3428	459	527	(T)10cctccaggtgttgagtgcgggtgctaaaagtggtgattggtgattggg(T)11	69	10,11	c
Unigene6546	3428	1335	1352	(TGAGGA)3	18	3	p6
Unigene6549	1195	323	334	(TA)6	12	6	p2
Unigene6551	1104	949	964	(TC)8	16	8	p2
Unigene6560	931	2	28	(GTG)9	27	9	p3
Unigene6568	6586	5122	5215	(T)10ccccccgatatgaggtgtgtttttatttttttggtttacaatatatcttgttgaaatgttgagtaacgtctcac(TG)5	94	10,5	c
Unigene6568	6586	5317	5375	(AATA)4aaaatgcaaatgcattagtg(C)23	59	4,23	c
Unigene6568	6586	6348	6382	(A)21gtt(A)11	35	21,11	c
Unigene6570	1290	164	173	(TG)5	10	5	p2
Unigene6570	1290	965	992	(CA)7cg(CA)6	28	7,6	c
Unigene6574	262	1	12	(TG)6	12	6	p2
Unigene6577	299	116	155	(A)15gaaagnnnnnnnnnn(A)10	40	15,10	c
Unigene6586	1703	1228	1237	(AC)5	10	5	p2
Unigene6586	1703	1595	1621	(C)13gtta(C)10	27	13,10	c
Unigene6593	314	126	161	(T)20aagc(TG)6	36	20,6	c
Unigene6602	1493	1313	1338	(T)10(GT)8	26	10,8	c
Unigene6605	1008	113	140	(TG)14	28	14	p2
Unigene6618	314	52	61	(AG)5	10	5	p2
Unigene6623	705	305	413	(TG)7ccgccattgtatgatttctctcaaaggatctggatgtcagcaggttaccatatcaa(AC)9agacatttatg(CA)5	109	7,9,5	c
Unigene6623	705	677	695	(GT)5(T)10*	19	5,10	c*
Unigene6626	4056	750	759	(CA)5	10	5	p2
Unigene6637	629	40	113	(GGA)6cgagcagcaggaggaggaggatgatgaggaggggagggtgtg(GT)7	74	6,7	c
Unigene6638	319	292	318	(ATT)9	27	9	p3
Unigene6649	2888	498	521	(CA)12	24	12	p2
Unigene6649	2888	1570	1584	(TCC)5	15	5	p3
Unigene6652	2599	940	1008	(AG)5gagagacgaatatataccgtgaagctgtgaggaagggaaaagaaaagaa(AG)5	69	5,5	c
Unigene6652	2599	1677	1692	(TG)8	16	8	p2
Unigene6652	2599	2302	2323	(CA)11	22	11	p2
Unigene6658	5635	757	780	(GTTGTC)4	24	4	p6
Unigene6662	292	208	228	(CCT)7	21	7	p3
Unigene6663	1322	111	155	(T)26ctttcagga(T)10	45	26,10	c
Unigene6666	444	240	308	(TG)17tcacacatttgcccttctccaccca(AG)5	69	17,5	c
Unigene6668	2790	2333	2358	(AC)6(A)14	26	6,14	c
Unigene6674	1247	908	923	(AC)8	16	8	p2
Unigene6678	481	471	480	(TA)5	10	5	p2
Unigene6679	452	330	341	(CA)6	12	6	p2
Unigene6689	660	70	91	(A)11g(A)10	22	11,10	c
Unigene6698	449	373	387	(AGCAC)3	15	3	p5
Unigene6699	753	506	526	(ACA)7	21	7	p3
Unigene6703	275	240	275	(GT)18	36	18	p2
Unigene6718	325	108	135	(TG)14	28	14	p2
Unigene6721	433	337	419	(TG)7ttttaaagtgcacttacaagtgaggctgtactgaccgtttgggtactgtacaat(CTCTA)3	83	7,3	c
Unigene6722	292	40	49	(TC)5	10	5	p2
Unigene6723	3318	3299	3318	(AC)10	20	10	p2
Unigene6731	305	114	134	(TGC)7	21	7	p3
Unigene6735	1027	987	1006	(AC)10	20	10	p2
Unigene6738	272	167	176	(AT)5	10	5	p2
Unigene6739	1328	1	30	(TG)15	30	15	p2
Unigene6739	1328	417	431	(ATTAC)3	15	3	p5
Unigene6742	668	1	155	(T)20atagctgacctatatgtcatgtatcacatatgcaggtactttatactttgtacactgactcggcgtcaaagaacttgaattgtttctttgttctctt(TC)19	155	20,19	c
Unigene6742	668	262	386	(GT)5ga(GT)11gaggtatatgtgcatgcttacaatgtgcgccgaggcctttttgttgtgtgtactgcagcttctagtaaagctc(GT)9	125	5,11,9	c
Unigene6747	1203	1029	1040	(AC)6	12	6	p2
Unigene6749	631	415	432	(GAG)6	18	6	p3
Unigene6754	253	99	222	(GA)19ctgtcagcctagtagcactggttctctggttaaatatagcagggttcttcagagataaaaaaatattcttcacag(T)11	124	19,11	c
Unigene6757	382	95	165	(TG)7cccgaaccgagggaggtggtggtggaagtggttgttattgtta(CT)7	71	7,7	c
Unigene6761	1240	117	160	(GT)14gc(GT)7	44	14,7	c
Unigene6761	1240	277	312	(TG)18	36	18	p2
Unigene6763	468	138	147	(TA)5	10	5	p2
Unigene6774	646	579	608	(AG)7ac(AG)7	30	7,7	c
Unigene6776	570	1	12	(AC)6	12	6	p2
Unigene6783	1223	1	18	(TCA)6	18	6	p3
Unigene6785	1697	1680	1693	(CA)7	14	7	p2
Unigene6786	325	124	133	(TG)5	10	5	p2
Unigene6789	591	142	151	(GT)5	10	5	p2
Unigene6794	596	249	258	(GA)5	10	5	p2
Unigene6794	596	528	537	(AC)5	10	5	p2
Unigene6797	1472	144	159	(AATA)4	16	4	p4
Unigene6803	1379	1	40	(TCTA)10	40	10	p4
Unigene6804	2885	533	547	(TTAGC)3	15	3	p5
Unigene6804	2885	2561	2572	(TG)6	12	6	p2
Unigene6814	2092	1703	1720	(GGA)6	18	6	p3
Unigene6824	1254	566	585	(TCCA)5	20	5	p4
Unigene6831	922	906	920	(AAG)5	15	5	p3
Unigene6834	441	169	192	(TG)12	24	12	p2
Unigene6834	441	321	330	(TC)5	10	5	p2
Unigene6838	286	1	18	(GGGAAG)3	18	3	p6
Unigene6842	633	530	545	(AAAT)4	16	4	p4
Unigene6848	413	157	236	(T)10gtccttttgatcataagctcatgcatgcagggtctgcgatgaatttgtaacggtc(AAT)5	80	10,5	c
Unigene6848	413	356	365	(AG)5	10	5	p2
Unigene6850	262	166	180	(GAG)5	15	5	p3
Unigene6852	260	134	143	(AT)5	10	5	p2
Unigene6854	310	182	199	(TAGCAT)3	18	3	p6
Unigene6857	2882	2684	2707	(AGAAA)3(AAAG)4*	24	3,4	c*
Unigene6861	313	86	95	(TA)5	10	5	p2
Unigene6868	1597	899	938	(GATA)10	40	10	p4
Unigene6881	1046	696	710	(GGT)5	15	5	p3
Unigene6884	426	219	426	(T)11aattttaattcacgtgtcaaggttcgttcagttacggtcgtctccaggcagtgtgtgtttttttgtttttg(T)10aatgtttttgttttttcctcccatttctacagcacaaaaagtgtccggtaacaa(AC)5gtttcttcttcttcttttacgtccccgcgaatcatttttgcc(T)10	208	11,10,5,10	c
Unigene6886	308	285	294	(TG)5	10	5	p2
Unigene6887	377	198	310	(A)10tattcacaacacacactgaatttttctggcagtgaaactcctgtaaaaaaaattttttgtccaaagttcataatatattcaaagaggtttcaa(T)10	113	10,10	c
Unigene6891	291	168	182	(TATCT)3	15	3	p5
Unigene6902	615	373	382	(AC)5	10	5	p2
Unigene6903	265	235	265	(CAA)6cag(A)10	31	6,10	c
Unigene6909	566	263	304	(A)12cacgt(TTAGC)5	42	12,5	c
Unigene6913	378	88	136	(A)10tgatgacctgaagttc(A)23	49	10,23	c
Unigene6921	853	121	176	(GT)13gcacatgcatgcatgc(GT)7	56	13,7	c
Unigene6921	853	651	686	(GAG)7(GGA)5	36	7,5	c
Unigene6927	313	113	166	(GAT)18	54	18	p3
Unigene6930	2077	297	336	(GA)5gcgggagcgggagagg(GA)7	40	5,7	c
Unigene6930	2077	1410	1427	(ACC)6	18	6	p3
Unigene6931	2780	44	97	(CA)8cgcacacacacgtg(CA)5tg(CA)6	54	8,5,6	c
Unigene6935	5523	2704	2787	(GA)5gtatcctaaaaaacagaaaagggggagtggggcattctccgtaattggccagattttgagagac(A)10	84	5,10	c
Unigene6941	2151	1047	1149	(T)10gtttcaaagaaaactattttgttaggaaatggggagggatttatttggggatgtgggaggaattcttttagatgttcagtatt(A)10	103	10,10	c
Unigene6941	2151	1345	1354	(AC)5	10	5	p2
Unigene6941	2151	1757	1833	(T)18ggaagacctctccaaagaggaaaaaagaaaacatagagagaacctt(A)13	77	18,13	c
Unigene6944	283	213	227	(TCT)5	15	5	p3
Unigene6946	289	249	286	(CA)7cg(CA)11	38	7,11	c
Unigene6949	653	237	246	(TC)5	10	5	p2
Unigene6950	313	149	312	(CCT)6cacggtacgtctcgactcgagtgcgttcagatacgtttgtgtttatagatttac(GT)6ttgtgtgtgagggaacaagctttaagaaaaccgacatacaaacacacactgctacataca(AC)10	164	6,6,10	c
Unigene6960	460	240	251	(GT)6	12	6	p2
Unigene6967	4651	552	581	(CA)15	30	15	p2
Unigene6967	4651	1825	1868	(T)19gg(T)23	44	19,23	c
Unigene6972	2925	204	215	(TG)6	12	6	p2
Unigene6973	474	294	311	(GT)9	18	9	p2
Unigene6975	2413	1612	1623	(TG)6	12	6	p2
Unigene6975	2413	2377	2412	(GT)18	36	18	p2
Unigene6977	3527	718	751	(TC)8tt(TC)8	34	8,8	c
Unigene6977	3527	2464	2475	(AT)6	12	6	p2
Unigene6984	418	269	283	(TAT)5	15	5	p3
Unigene6995	371	106	165	(GT)7gagtgtgttgaagcgcgctgcagacggc(TG)9	60	7,9	c
Unigene6996	498	344	358	(GGACA)3	15	3	p5
Unigene7003	727	42	51	(TG)5	10	5	p2
Unigene7005	562	87	119	(CCT)11	33	11	p3
Unigene7008	322	120	134	(GCT)5	15	5	p3
Unigene7016	569	555	569	(CAC)5	15	5	p3
Unigene7023	916	551	565	(CTG)5	15	5	p3
Unigene7024	285	111	125	(TAA)5	15	5	p3
Unigene7024	285	252	285	(AC)17	34	17	p2
Unigene7027	546	1	168	(CA)18ccatgttttgtaaatgccacaa(AC)7tctgaatgttttataaaagctgcatttgctttttaaatagaaacccgtcagtgctgctca(AC)18	168	18,7,18	c
Unigene7032	586	83	98	(TG)8	16	8	p2
Unigene7033	366	120	137	(TG)9	18	9	p2
Unigene7033	366	300	366	(CA)6ccagcccgataatctccttt(A)21g(A)13	67	6,21,13	c
Unigene7034	308	52	159	(A)14tagtttcacagacgttgatcttatggttgta(T)30attaaaaaaaatgctcccaatc(A)11	108	14,30,11	c
Unigene7035	535	178	187	(GT)5	10	5	p2
Unigene7040	603	51	65	(TGA)5	15	5	p3
Unigene7044	2847	823	944	(AGGAA)3aggatgggtgcaacatgggctagaatagggtggatggagttaatatttttgggcagcagtgtggacacccgtaaattgtgtttttttatag(T)16	122	3,16	c
Unigene7051	1164	119	246	(T)26aagatgaaaagttaaactgcatcttctaaacatccctatgactgtgtggaaacacacactcacacacatacacacaatgaaagaaaagcatc(T)10	128	26,10	c
Unigene7051	1164	377	394	(GT)9	18	9	p2
Unigene7059	1924	1393	1498	(T)12gttggtgtgacaagacgtgaccatatcatgacgtgtacctctgaataaggatgtgttcagactgacattagcactgcatg(A)14	106	12,14	c
Unigene7059	1924	1884	1923	(CATA)10	40	10	p4
Unigene7063	758	735	746	(AG)6	12	6	p2
Unigene7073	2563	1	33	(GGA)11	33	11	p3
Unigene7078	406	253	267	(ATTTT)3	15	3	p5
Unigene7079	3148	342	361	(ACCCA)4	20	4	p5
Unigene7089	313	160	185	(CA)7ct(CA)5	26	7,5	c
Unigene7092	2700	2402	2436	(CAT)5cttcc(TCT)5	35	5,5	c
Unigene7094	305	118	237	(CTC)10ttcctcctcctcagcgctgcgagctgcaaagatgtcagagacaaaagagaggaaagga(GT)7(GA)9	120	10,7,9	c
Unigene7095	1483	116	129	(TG)7	14	7	p2
Unigene7096	1301	364	375	(AC)6	12	6	p2
Unigene7096	1301	820	829	(CA)5	10	5	p2
Unigene7099	1283	106	132	(GAG)9	27	9	p3
Unigene7103	1960	1026	1035	(TG)5	10	5	p2
Unigene7108	1130	1046	1115	(GT)6ggtt(TG)6tc(TG)5tatc(TG)13	70	6,6,5,13	c
Unigene7118	445	52	141	(GT)11aaaaagcacagacatacatcacagtgtgttgaggactcatcagcaaacaaaacaaac(A)11	90	11,11	c
Unigene7118	445	256	273	(GGT)6	18	6	p3
Unigene7123	802	390	399	(AT)5	10	5	p2
Unigene7128	325	9	30	(AC)11	22	11	p2
Unigene7128	325	273	282	(CT)5	10	5	p2
Unigene7135	651	122	143	(GT)11	22	11	p2
Unigene7135	651	626	651	(AAAAC)3(A)11	26	3,11	c
Unigene7137	446	174	188	(TAGTT)3	15	3	p5
Unigene7146	1184	110	137	(A)12c(A)15	28	12,15	c
Unigene7146	1184	526	535	(CA)5	10	5	p2
Unigene7153	928	459	474	(GT)8	16	8	p2
Unigene7155	341	116	135	(GTTT)5	20	5	p4
Unigene7155	341	324	335	(AC)6	12	6	p2
Unigene7176	607	176	185	(AC)5	10	5	p2
Unigene7177	384	116	137	(TG)11	22	11	p2
Unigene7184	2116	1021	1032	(AC)6	12	6	p2
Unigene7185	555	533	542	(AT)5	10	5	p2
Unigene7186	659	397	406	(GT)5	10	5	p2
Unigene7204	2109	118	127	(AC)5	10	5	p2
Unigene7206	551	1	46	(CTG)8ttgttgt(TGC)5	46	8,5	c
Unigene7208	1028	99	108	(TC)5	10	5	p2
Unigene7210	489	255	269	(GCTAA)3	15	3	p5
Unigene7213	1266	996	1059	(TG)6ttaatgaggatagtgtgc(GT)6gcgcgcgtgc(GT)6	64	6,6,6	c
Unigene7226	1815	61	74	(AG)7	14	7	p2
Unigene7226	1815	281	306	(GAAAAA)3(A)13*	26	3,13	c*
Unigene7226	1815	425	499	(TG)16tctgttgcagtttgtatgtgtatgt(A)18	75	16,18	c
Unigene7226	1815	611	628	(TG)9	18	9	p2
Unigene7227	1395	891	900	(CT)5	10	5	p2
Unigene7227	1395	1351	1365	(GTTTT)3	15	3	p5
Unigene7232	2100	119	130	(GA)6	12	6	p2
Unigene7233	642	282	291	(CT)5	10	5	p2
Unigene7236	725	623	650	(CA)5ggcatcaa(AC)5	28	5,5	c
Unigene7237	2227	623	653	(ATGT)4(TG)9*	31	4,9	c*
Unigene7243	713	196	205	(AG)5	10	5	p2
Unigene7245	1783	1625	1634	(TG)5	10	5	p2
Unigene7248	657	97	143	(A)27cc(A)18	47	27,18	c
Unigene7248	657	440	463	(CA)12	24	12	p2
Unigene7250	1681	1233	1250	(GAGACA)3	18	3	p6
Unigene7250	1681	1580	1597	(CAG)6	18	6	p3
Unigene7253	671	376	385	(TA)5	10	5	p2
Unigene7254	284	165	190	(TG)13	26	13	p2
Unigene7258	576	127	141	(CTGGA)3	15	3	p5
Unigene7260	596	105	118	(AG)7	14	7	p2
Unigene7263	2959	1017	1028	(TC)6	12	6	p2
Unigene7264	230	137	148	(AT)6	12	6	p2
Unigene7265	483	1	30	(TTA)10	30	10	p3
Unigene7265	483	274	285	(TG)6	12	6	p2
Unigene7272	3480	3064	3085	(CA)11	22	11	p2
Unigene7274	415	309	388	(A)10caagaccatatgaccggcactggctcatatttatactgctgacagagc(A)22	80	10,22	c
Unigene7278	1556	1451	1529	(A)11tgtgttaaaggaccaaaaacctgcaggctgttcacagaggagacggtcacaa(AC)8	79	11,8	c
Unigene7281	3617	1354	1368	(AGG)5	15	5	p3
Unigene7281	3617	3142	3156	(ACCTG)3	15	3	p5
Unigene7283	407	217	228	(GA)6	12	6	p2
Unigene7287	456	128	137	(AC)5	10	5	p2
Unigene7291	419	195	263	(CACCAT)3caccacaaccaccacttgtcggcc(CAG)9	69	3,9	c
Unigene7298	1131	185	194	(CT)5	10	5	p2
Unigene7299	646	495	504	(TC)5	10	5	p2
Unigene7303	2534	904	950	(CCT)5cttcctcttcctcctct(TCC)5	47	5,5	c
Unigene7303	2534	1724	1733	(CT)5	10	5	p2
Unigene7303	2534	2289	2303	(TTC)5	15	5	p3
Unigene7304	379	181	190	(CA)5	10	5	p2
Unigene7306	288	17	40	(GAAT)6	24	6	p4
Unigene7306	288	248	277	(TCCTC)6	30	6	p5
Unigene7314	1397	5	20	(TA)8	16	8	p2
Unigene7317	1450	830	853	(AATAAA)4	24	4	p6
Unigene7320	817	398	407	(AG)5	10	5	p2
Unigene7323	2576	245	269	(T)13g(T)11	25	13,11	c
Unigene7323	2576	1771	1788	(TCC)6	18	6	p3
Unigene7323	2576	2107	2121	(TCT)5	15	5	p3
Unigene7328	1711	1501	1591	(TGC)5tactgctttaatgtgatcgttgcaacctcttcctcactatagagctgtagtgctactgtttgct(CA)6	91	5,6	c
Unigene7355	295	13	22	(GA)5	10	5	p2
Unigene7358	1064	885	894	(CA)5	10	5	p2
Unigene7371	2158	1025	1034	(TA)5	10	5	p2
Unigene7371	2158	1930	1945	(GT)8	16	8	p2
Unigene7372	767	552	684	(TG)16ttagtgtgtgtgcagcatgtgtgagcgctgtcatgtaactgtgtgagtgtgtgtgagtgcaatgttcacagctgtgc(AGG)8	133	16,8	c
Unigene7377	362	29	155	(GT)15ttcgtcgatctgctcatactcaggccgggca(TG)9acacagctgca(TG)9t(TG)9	127	15,9,9,9	c
Unigene7388	697	1	15	(TGATT)3	15	3	p5
Unigene7389	258	76	95	(CTTT)5	20	5	p4
Unigene7398	699	306	340	(A)10cagataatgaga(T)13	35	10,13	c
Unigene7399	560	545	554	(AC)5	10	5	p2
Unigene7409	2084	383	400	(TA)9	18	9	p2
Unigene7410	2791	1199	1219	(GGT)7	21	7	p3
Unigene7413	1631	112	127	(TTAT)4	16	4	p4
Unigene7413	1631	781	795	(TGT)5	15	5	p3
Unigene7415	369	158	262	(TG)9tatatgcaactaagacaatataagaaataaataggtaaagacattaaggattctgttatgtcaatattg(A)18	105	9,18	c
Unigene7416	800	397	406	(GT)5	10	5	p2
Unigene7420	450	191	208	(CAA)6	18	6	p3
Unigene7422	663	43	70	(TG)8(AG)6	28	8,6	c
Unigene7422	663	584	660	(GCGAG)4gtgaggcgaggagtttggcccagtttgaggaacttctccccg(CCT)5	77	4,5	c
Unigene7427	583	430	439	(AT)5	10	5	p2
Unigene7429	2043	5	18	(CA)7	14	7	p2
Unigene7429	2043	417	426	(TC)5	10	5	p2
Unigene7432	413	11	31	(TGT)7	21	7	p3
Unigene7433	308	28	37	(GA)5	10	5	p2
Unigene7433	308	227	244	(CAG)6	18	6	p3
Unigene7444	392	98	138	(TG)9aga(GT)10	41	9,10	c
Unigene7444	392	246	259	(GA)7	14	7	p2
Unigene7450	4470	164	173	(AC)5	10	5	p2
Unigene7450	4470	658	671	(AC)7	14	7	p2
Unigene7451	3707	1561	1582	(A)13(AC)5*	22	13,5	c*
Unigene7451	3707	2231	2240	(CA)5	10	5	p2
Unigene7451	3707	2710	2734	(T)12c(T)12	25	12,12	c
Unigene7454	636	390	468	(T)16gctgggcacatgaagagaaaacacggtgattccggctcacaaaacttttttc(T)11	79	16,11	c
Unigene7454	636	615	636	(TG)11	22	11	p2
Unigene7456	382	56	67	(TG)6	12	6	p2
Unigene7461	1006	158	175	(GCCGTG)3	18	3	p6
Unigene7468	279	130	200	(T)10aaaaagttggggaagtggggaagtctgcgcgcaggatccaggatcggagt(A)11	71	10,11	c
Unigene7469	469	117	146	(TG)15	30	15	p2
Unigene7481	1120	925	944	(CA)10	20	10	p2
Unigene7488	499	124	152	(T)14a(T)14	29	14,14	c
Unigene7495	464	11	38	(GT)14	28	14	p2
Unigene7500	400	238	249	(GA)6	12	6	p2
Unigene7501	401	173	187	(GAG)5	15	5	p3
Unigene7503	1391	29	50	(TG)11	22	11	p2
Unigene7504	1129	305	425	(CCTCC)3ctttactttaaaaacaaacacaccccaagcctcttctgttcctaaatgagttactacagtataacaggaaaaagataatagactttttaacttgc(T)11	121	3,11	c
Unigene7507	3525	39	50	(TG)6	12	6	p2
Unigene7507	3525	1719	1748	(CA)5tacacacaca(AC)5	30	5,5	c
Unigene7507	3525	2903	2917	(TTTTG)3	15	3	p5
Unigene7507	3525	3340	3360	(ACA)7	21	7	p3
Unigene7508	929	312	339	(TTC)5(T)13	28	5,13	c
Unigene7510	316	125	231	(AC)7nnnnnnnnnnnnnnnnnnnnnnnnnnnnnnnnnnnnnnncacacacagactacacactcacacacatcctgtctgtctctctg(TC)5	107	7,5	c
Unigene7515	1238	848	861	(TG)7	14	7	p2
Unigene7524	977	270	315	(T)13gttgctgttcgtttgttg(TTGTT)3	46	13,3	c
Unigene7524	977	664	763	(TG)5cgtgtaatgtgtgtgat(TG)5tttatatgtgtgtgtttctgtgtctgtttgc(GT)9(GTGA)4*	100	5,5,9,4	c*
Unigene7525	2407	1090	1099	(CA)5	10	5	p2
Unigene7526	994	317	357	(A)13caaaaaaaacaaac(A)14	41	13,14	c
Unigene7540	418	376	399	(CT)12	24	12	p2
Unigene7542	1095	276	296	(CT)5t(TC)5	21	5,5	c
Unigene7546	770	19	33	(TCG)5	15	5	p3
Unigene7546	770	531	540	(AC)5	10	5	p2
Unigene7547	2308	32	69	(T)11gtttgtttt(TTTTTG)3	38	11,3	c
Unigene7551	2276	114	135	(T)11g(T)10	22	11,10	c
Unigene7565	1022	66	77	(AC)6	12	6	p2
[truncated: 11,207 more rows]
